# Supplementary material for: Bis(4-cyano-1-methyl­pyridinium) bis­(1,2-dicyano­ethene-1,2-dithiol­ato-κ2 S,S′)cuprate(II)
Source: Acta Crystallogr Sect E Struct Rep Online. 2012 Jan 18;68(Pt 2):m164. doi: 10.1107/S1600536812001377 (PMC3274894; doi:10.1107/S1600536812001377)
Supplement: Supplementary file 1 [file e-68-0m164-sup1.cif]

##############################################################################
#                                                                            #
# This CIF contains the data in a paper accepted for publication in          #
# Acta Crystallographica Section E. It conforms to the requirements of       #
# Notes for Authors for Acta Crystallographica Section E, and has been       #
# peer reviewed under the auspices of the IUCr Commission on Journals.       #
#                                                                            #
# Full details of the Crystallographic Information File format               #
# are given in the paper "The Crystallographic Information File (CIF):       #
# a New Standard Archive File for Crystallography" by S. R. Hall, F. H.      #
# Allen and I. D. Brown [Acta Cryst. (1991), A47, 655-685].                  #
#                                                                            #
# The current version of the core CIF dictionary is obtainable from          #
# ftp://ftp.iucr.org/pub/cif_core.dic.                                       #
#                                                                            #
# Software is freely available for graphical display of the structure(s)     #
# in this CIF. For information consult the CIF software page                 #
# http://www.iucr.org/resources/cif/software.                                #
#                                                                            #
# This file may be used for bona fide research purposes within the           #
# scientific community so long as proper attribution is given to the journal # 
# article from which it was obtained.                                        #
#                                                                            #
##############################################################################
data_I
_audit_creation_method     SHELXL-97
_chemical_name_systematic
;
Bis(4-cyano-1-methylpyridinium)
bis(1,2-dicyanoethene-1,2-dithiolato-\k^2^<i>S</i>,<i>S</i>')cuprate(II)
;
_chemical_name_common     ?
_chemical_formula_moiety     '2(C7 H7 N2 +), C8 Cu N4 S4 2-'
_chemical_formula_sum     'C22 H14 Cu N8 S4'
_chemical_formula_iupac     '(C7 H7 N2)2 [Cu (C4 N2 S2)2]'
_chemical_formula_weight     582.19
_chemical_melting_point     ?
_symmetry_cell_setting     monoclinic
_symmetry_space_group_name_H-M     'P 21/m'
_symmetry_space_group_name_Hall     '-P 2yb'
loop_
    _symmetry_equiv_pos_as_xyz
    'x, y, z'
    '-x, y+1/2, -z'
    '-x, -y, -z'
    'x, -y-1/2, z'
_cell_length_a     12.063(2)
_cell_length_b     6.9282(14)
_cell_length_c     15.118(3)
_cell_angle_alpha     90.00
_cell_angle_beta     91.530(3)
_cell_angle_gamma     90.00
_cell_volume     1263.0(4)
_cell_formula_units_Z     2
_cell_measurement_reflns_used     2205
_cell_measurement_theta_min     2.70
_cell_measurement_theta_max     26.46
_cell_measurement_temperature     291(2)
_exptl_crystal_description     block
_exptl_crystal_colour     brown-red
_exptl_crystal_size_max     0.20
_exptl_crystal_size_mid     0.18
_exptl_crystal_size_min     0.12
_exptl_crystal_density_diffrn     1.531
_exptl_crystal_density_meas     ?
_exptl_crystal_density_method     'not measured'
_exptl_crystal_F_000     590
_exptl_absorpt_coefficient_mu     1.223
_exptl_absorpt_correction_type     multi-scan
_exptl_absorpt_process_details     '(SADABS; Bruker, 2000)'
_exptl_absorpt_correction_T_min     0.784
_exptl_absorpt_correction_T_max     0.863
_exptl_special_details     ?
_diffrn_ambient_temperature     291(2)
_diffrn_radiation_type     'MoK\a'
_diffrn_radiation_wavelength     0.71073
_diffrn_radiation_source     'sealed tube'
_diffrn_radiation_monochromator     'graphite'
_diffrn_measurement_device_type     'Bruker SMART APEX CCD area-detector'
_diffrn_measurement_method     '\f and \w scans'
_diffrn_detector_area_resol_mean     ?
_diffrn_reflns_number     6296
_diffrn_reflns_av_R_equivalents     0.0898
_diffrn_reflns_av_sigmaI/netI     0.0643
_diffrn_reflns_theta_min     2.13
_diffrn_reflns_theta_max     25.00
_diffrn_reflns_theta_full     25.00
_diffrn_measured_fraction_theta_max     0.995
_diffrn_measured_fraction_theta_full     0.995
_diffrn_reflns_limit_h_min     -14
_diffrn_reflns_limit_h_max     13
_diffrn_reflns_limit_k_min     -8
_diffrn_reflns_limit_k_max     7
_diffrn_reflns_limit_l_min     -17
_diffrn_reflns_limit_l_max     16
_diffrn_standards_number     ?
_diffrn_standards_interval_count     ?
_diffrn_standards_interval_time     ?
_diffrn_standards_decay_%     ?
_refine_special_details
;
Refinement of <i>F</i>^2^ against ALL reflections. The weighted <i>R</i>-factor
<i>wR</i> and goodness of fit <i>S</i> are based on <i>F</i>^2^, conventional
<i>R</i>-factors <i>R</i> are based on <i>F</i>, with <i>F</i> set to zero for
negative <i>F</i>^2^. The threshold expression of <i>F</i>^2^ >
\s(<i>F</i>^2^) is used only for calculating <i>R</i>-factors(gt) <i>etc</i>.
and is not relevant to the choice of reflections for refinement.
<i>R</i>-factors based on <i>F</i>^2^ are statistically about twice as large
as those based on <i>F</i>, and <i>R</i>- factors based on ALL data will be
even larger.
;
_reflns_number_total     2418
_reflns_number_gt     1717
_reflns_threshold_expression     I>2sigma(I)
_refine_ls_structure_factor_coef     Fsqd
_refine_ls_matrix_type     full
_refine_ls_R_factor_all     0.0528
_refine_ls_R_factor_gt     0.0410
_refine_ls_wR_factor_gt     0.0986
_refine_ls_wR_factor_ref     0.1010
_refine_ls_goodness_of_fit_ref     0.999
_refine_ls_restrained_S_all     0.999
_refine_ls_number_reflns     2418
_refine_ls_number_parameters     205
_refine_ls_number_restraints     0
_refine_ls_hydrogen_treatment     constr
_refine_ls_weighting_scheme     calc
_refine_ls_weighting_details
         'calc w=1/[\s^2^(Fo^2^)+(0.0386P)^2^+0.0000P] where P=(Fo^2^+2Fc^2^)/3'
_atom_sites_solution_hydrogens     geom
_atom_sites_solution_primary     direct
_atom_sites_solution_secondary     difmap
_refine_ls_shift/su_max     0.000
_refine_ls_shift/su_mean     0.000
_refine_diff_density_max     0.318
_refine_diff_density_min     -0.502
_refine_ls_extinction_method     none
_refine_ls_extinction_coef     ?
loop_
    _atom_type_symbol
    _atom_type_description
    _atom_type_scat_dispersion_real
    _atom_type_scat_dispersion_imag
    _atom_type_scat_source
    'C' 'C' 0.0033 0.0016
                         'International Tables Vol C Tables 4.2.6.8 and 6.1.1.4'
    'H' 'H' 0.0000 0.0000
                         'International Tables Vol C Tables 4.2.6.8 and 6.1.1.4'
    'Cu' 'Cu' 0.3201 1.2651
                         'International Tables Vol C Tables 4.2.6.8 and 6.1.1.4'
    'N' 'N' 0.0061 0.0033
                         'International Tables Vol C Tables 4.2.6.8 and 6.1.1.4'
    'S' 'S' 0.1246 0.1234
                         'International Tables Vol C Tables 4.2.6.8 and 6.1.1.4'
_computing_data_collection     'SMART (Bruker, 2000)'
_computing_cell_refinement     'SAINT (Bruker, 2000)'
_computing_data_reduction     'SAINT (Bruker, 2000)'
_computing_structure_solution     'SHELXS97 (Sheldrick, 2008)'
_computing_structure_refinement     'SHELXL97 (Sheldrick, 2008)'
_computing_molecular_graphics     'SHELXTL (Sheldrick, 2008)'
_computing_publication_material     'SHELXTL (Sheldrick, 2008)'
loop_
    _atom_site_type_symbol
    _atom_site_label
    _atom_site_fract_x
    _atom_site_fract_y
    _atom_site_fract_z
    _atom_site_U_iso_or_equiv
    _atom_site_adp_type
    _atom_site_calc_flag
    _atom_site_refinement_flags
    _atom_site_occupancy
    _atom_site_symmetry_multiplicity
    _atom_site_disorder_assembly
    _atom_site_disorder_group
    C C1 0.6179(4) 0.7500 0.2599(3) 0.0729(13) Uani d S 1 2 . .
    H H1A 0.5519 0.7500 0.2903 0.087 Uiso calc SR 1 2 . .
    C C2 0.7158(4) 0.7500 0.3051(3) 0.0713(12) Uani d S 1 2 . .
    H H2A 0.7173 0.7500 0.3667 0.086 Uiso calc SR 1 2 . .
    C C3 0.8129(3) 0.7500 0.2605(2) 0.0607(11) Uani d S 1 2 . .
    C C4 0.8091(3) 0.7500 0.1692(2) 0.0617(11) Uani d S 1 2 . .
    H H4A 0.8741 0.7500 0.1374 0.074 Uiso calc SR 1 2 . .
    C C5 0.7088(4) 0.7500 0.1267(2) 0.0664(12) Uani d S 1 2 . .
    H H5A 0.7051 0.7500 0.0652 0.080 Uiso calc SR 1 2 . .
    C C6 0.9162(4) 0.7500 0.3084(3) 0.0741(13) Uani d S 1 2 . .
    C C7 0.5079(4) 0.7500 0.1235(3) 0.1021(17) Uani d S 1 2 . .
    H H7A 0.4495 0.7500 0.1653 0.153 Uiso d SR 1 2 . .
    H H7B 0.5019 0.8631 0.0870 0.153 Uiso d R 1 1 . .
    C C8 0.1754(3) 0.0879(5) 0.3350(2) 0.0932(11) Uani d . 1 1 . .
    H H8A 0.1563 -0.0273 0.3623 0.112 Uiso calc R 1 1 . .
    C C9 0.2320(3) 0.0829(5) 0.2571(2) 0.0982(12) Uani d . 1 1 . .
    H H9A 0.2510 -0.0344 0.2317 0.118 Uiso calc R 1 1 . .
    C C10 0.2595(3) 0.2500 0.2183(2) 0.0680(12) Uani d S 1 2 . .
    C C11 0.3235(4) 0.2500 0.1392(3) 0.1017(19) Uani d S 1 2 . .
    C C12 0.0896(4) 0.2500 0.4554(3) 0.0953(17) Uani d S 1 2 . .
    H H12A 0.0752 0.3806 0.4730 0.143 Uiso calc PR 0.50 1 . .
    H H12B 0.1349 0.1877 0.5001 0.143 Uiso calc PR 0.50 1 . .
    H H12C 0.0208 0.1817 0.4482 0.143 Uiso calc PR 0.50 1 . .
    C C13 0.8020(3) 0.2500 0.0685(2) 0.0554(10) Uani d S 1 2 . .
    C C14 0.7986(3) 0.2500 -0.0259(3) 0.0646(11) Uani d S 1 2 . .
    C C15 0.8992(3) 0.2500 0.1138(2) 0.0552(10) Uani d S 1 2 . .
    C C16 1.0025(4) 0.2500 0.0683(2) 0.0690(12) Uani d S 1 2 . .
    C C17 0.5487(3) 0.2500 0.4089(2) 0.0583(10) Uani d S 1 2 . .
    C C18 0.4441(3) 0.2500 0.4523(2) 0.0638(11) Uani d S 1 2 . .
    C C19 0.6436(3) 0.2500 0.4574(2) 0.0612(11) Uani d S 1 2 . .
    C C20 0.6390(3) 0.2500 0.5519(3) 0.0728(13) Uani d S 1 2 . .
    Cu Cu1 0.72603(3) 0.2500 0.26339(3) 0.0546(2) Uani d S 1 2 . .
    N N1 0.6152(3) 0.7500 0.1718(2) 0.0664(9) Uani d S 1 2 . .
    N N2 0.9963(4) 0.7500 0.3493(3) 0.0960(13) Uani d S 1 2 . .
    N N3 0.1483(2) 0.2500 0.3706(2) 0.0610(9) Uani d S 1 2 . .
    N N4 0.3757(4) 0.2500 0.0790(3) 0.139(2) Uani d S 1 2 . .
    N N5 0.7914(4) 0.2500 -0.1020(2) 0.0927(13) Uani d S 1 2 . .
    N N6 1.0837(3) 0.2500 0.0328(2) 0.0997(14) Uani d S 1 2 . .
    N N7 0.3600(3) 0.2500 0.4858(2) 0.0807(12) Uani d S 1 2 . .
    N N8 0.6352(3) 0.2500 0.6273(2) 0.0951(13) Uani d S 1 2 . .
    S S1 0.67434(8) 0.2500 0.11804(6) 0.0613(3) Uani d S 1 2 . .
    S S2 0.90748(8) 0.2500 0.22849(6) 0.0623(3) Uani d S 1 2 . .
    S S3 0.54354(8) 0.2500 0.29465(6) 0.0699(4) Uani d S 1 2 . .
    S S4 0.77358(8) 0.2500 0.41093(6) 0.0713(4) Uani d S 1 2 . .
loop_
    _atom_site_aniso_label
    _atom_site_aniso_U_11
    _atom_site_aniso_U_22
    _atom_site_aniso_U_33
    _atom_site_aniso_U_12
    _atom_site_aniso_U_13
    _atom_site_aniso_U_23
    C1 0.060(3) 0.102(4) 0.057(3) 0.000 0.017(2) 0.000
    C2 0.067(3) 0.105(4) 0.042(2) 0.000 0.011(2) 0.000
    C3 0.054(2) 0.083(3) 0.046(2) 0.000 0.0019(18) 0.000
    C4 0.053(2) 0.085(3) 0.048(2) 0.000 0.0102(18) 0.000
    C5 0.065(3) 0.092(3) 0.042(2) 0.000 0.004(2) 0.000
    C6 0.067(3) 0.105(4) 0.051(3) 0.000 0.006(2) 0.000
    C7 0.059(3) 0.144(5) 0.102(4) 0.000 -0.019(3) 0.000
    C8 0.098(3) 0.080(3) 0.102(3) -0.019(2) 0.028(2) 0.003(2)
    C9 0.118(3) 0.089(3) 0.089(3) -0.011(2) 0.028(2) -0.029(2)
    C10 0.044(2) 0.116(4) 0.044(2) 0.000 -0.0071(18) 0.000
    C11 0.058(3) 0.191(6) 0.056(3) 0.000 -0.015(2) 0.000
    C12 0.057(3) 0.163(5) 0.066(3) 0.000 0.015(2) 0.000
    C13 0.051(2) 0.076(3) 0.039(2) 0.000 0.0050(17) 0.000
    C14 0.059(3) 0.088(3) 0.046(2) 0.000 0.001(2) 0.000
    C15 0.045(2) 0.081(3) 0.040(2) 0.000 0.0070(17) 0.000
    C16 0.048(2) 0.116(4) 0.043(2) 0.000 0.0027(19) 0.000
    C17 0.041(2) 0.091(3) 0.043(2) 0.000 0.0052(17) 0.000
    C18 0.049(2) 0.104(3) 0.038(2) 0.000 0.0008(18) 0.000
    C19 0.047(2) 0.098(3) 0.039(2) 0.000 0.0052(17) 0.000
    C20 0.044(2) 0.122(4) 0.052(3) 0.000 -0.0014(19) 0.000
    Cu1 0.0387(3) 0.0830(4) 0.0423(3) 0.000 0.0045(2) 0.000
    N1 0.055(2) 0.085(3) 0.059(2) 0.000 0.0019(17) 0.000
    N2 0.075(3) 0.139(4) 0.074(3) 0.000 -0.010(2) 0.000
    N3 0.0400(18) 0.087(3) 0.056(2) 0.000 -0.0011(15) 0.000
    N4 0.064(3) 0.299(7) 0.053(2) 0.000 -0.006(2) 0.000
    N5 0.112(3) 0.119(3) 0.047(2) 0.000 0.004(2) 0.000
    N6 0.061(3) 0.177(4) 0.062(2) 0.000 0.022(2) 0.000
    N7 0.052(2) 0.139(4) 0.052(2) 0.000 0.0095(17) 0.000
    N8 0.076(3) 0.165(4) 0.044(2) 0.000 0.0012(19) 0.000
    S1 0.0427(6) 0.0950(8) 0.0461(5) 0.000 0.0003(4) 0.000
    S2 0.0401(5) 0.1060(8) 0.0409(5) 0.000 0.0018(4) 0.000
    S3 0.0391(5) 0.1299(10) 0.0408(5) 0.000 0.0024(4) 0.000
    S4 0.0391(6) 0.1282(10) 0.0465(6) 0.000 0.0005(4) 0.000
_geom_special_details
;
All e.s.d.'s (except the e.s.d. in the dihedral angle between two l.s. planes)
are estimated using the full covariance matrix. The cell e.s.d.'s are taken
into account individually in the estimation of e.s.d.'s in distances, angles
and torsion angles; correlations between e.s.d.'s in cell parameters are only
used when they are defined by crystal symmetry. An approximate (isotropic)
treatment of cell e.s.d.'s is used for estimating e.s.d.'s involving l.s.
planes.
;
loop_
    _geom_bond_atom_site_label_1
    _geom_bond_atom_site_label_2
    _geom_bond_site_symmetry_2
    _geom_bond_distance
    _geom_bond_publ_flag
    C1 N1 . 1.331(5) ?
    C1 C2 . 1.350(6) ?
    C1 H1A . 0.9300 ?
    C2 C3 . 1.367(6) ?
    C2 H2A . 0.9300 ?
    C3 C4 . 1.380(5) ?
    C3 C6 . 1.424(6) ?
    C4 C5 . 1.354(6) ?
    C4 H4A . 0.9300 ?
    C5 N1 . 1.334(5) ?
    C5 H5A . 0.9300 ?
    C6 N2 . 1.134(6) ?
    C7 N1 . 1.470(5) ?
    C7 H7A . 0.9589 ?
    C7 H7B . 0.9600 ?
    C8 N3 . 1.292(4) ?
    C8 C9 . 1.378(4) ?
    C8 H8A . 0.9300 ?
    C9 C10 . 1.343(4) ?
    C9 H9A . 0.9300 ?
    C10 C9 4_565 1.343(4) ?
    C10 C11 . 1.441(6) ?
    C11 N4 . 1.120(6) ?
    C12 N3 . 1.481(5) ?
    C12 H12A . 0.9600 ?
    C12 H12B . 0.9600 ?
    C12 H12C . 0.9600 ?
    C13 C15 . 1.342(5) ?
    C13 C14 . 1.428(5) ?
    C13 S1 . 1.729(4) ?
    C14 N5 . 1.151(5) ?
    C15 C16 . 1.440(5) ?
    C15 S2 . 1.734(3) ?
    C16 N6 . 1.129(5) ?
    C17 C19 . 1.343(5) ?
    C17 C18 . 1.437(5) ?
    C17 S3 . 1.727(4) ?
    C18 N7 . 1.146(5) ?
    C19 C20 . 1.431(5) ?
    C19 S4 . 1.735(4) ?
    C20 N8 . 1.142(4) ?
    Cu1 S3 . 2.2638(11) ?
    Cu1 S2 . 2.2652(11) ?
    Cu1 S1 . 2.2679(11) ?
    Cu1 S4 . 2.2883(11) ?
    N3 C8 4_565 1.292(4) ?
loop_
    _geom_angle_atom_site_label_1
    _geom_angle_atom_site_label_2
    _geom_angle_atom_site_label_3
    _geom_angle_site_symmetry_1
    _geom_angle_site_symmetry_3
    _geom_angle
    _geom_angle_publ_flag
    N1 C1 C2 . . 120.3(4) ?
    N1 C1 H1A . . 119.9 ?
    C2 C1 H1A . . 119.9 ?
    C1 C2 C3 . . 120.0(4) ?
    C1 C2 H2A . . 120.0 ?
    C3 C2 H2A . . 120.0 ?
    C2 C3 C4 . . 119.2(4) ?
    C2 C3 C6 . . 119.9(4) ?
    C4 C3 C6 . . 120.9(3) ?
    C5 C4 C3 . . 118.6(3) ?
    C5 C4 H4A . . 120.7 ?
    C3 C4 H4A . . 120.7 ?
    N1 C5 C4 . . 121.0(3) ?
    N1 C5 H5A . . 119.5 ?
    C4 C5 H5A . . 119.5 ?
    N2 C6 C3 . . 177.4(5) ?
    N1 C7 H7A . . 109.0 ?
    N1 C7 H7B . . 109.7 ?
    H7A C7 H7B . . 109.5 ?
    N3 C8 C9 . . 121.0(3) ?
    N3 C8 H8A . . 119.5 ?
    C9 C8 H8A . . 119.5 ?
    C10 C9 C8 . . 119.0(3) ?
    C10 C9 H9A . . 120.5 ?
    C8 C9 H9A . . 120.5 ?
    C9 C10 C9 . 4_565 119.1(4) ?
    C9 C10 C11 . . 120.4(2) ?
    C9 C10 C11 4_565 . 120.4(2) ?
    N4 C11 C10 . . 178.2(5) ?
    N3 C12 H12A . . 109.5 ?
    N3 C12 H12B . . 109.5 ?
    H12A C12 H12B . . 109.5 ?
    N3 C12 H12C . . 109.5 ?
    H12A C12 H12C . . 109.5 ?
    H12B C12 H12C . . 109.5 ?
    C15 C13 C14 . . 120.7(3) ?
    C15 C13 S1 . . 123.7(3) ?
    C14 C13 S1 . . 115.5(3) ?
    N5 C14 C13 . . 177.3(5) ?
    C13 C15 C16 . . 120.8(3) ?
    C13 C15 S2 . . 122.4(3) ?
    C16 C15 S2 . . 116.8(3) ?
    N6 C16 C15 . . 179.8(5) ?
    C19 C17 C18 . . 119.8(3) ?
    C19 C17 S3 . . 123.6(3) ?
    C18 C17 S3 . . 116.6(3) ?
    N7 C18 C17 . . 179.1(4) ?
    C17 C19 C20 . . 119.3(3) ?
    C17 C19 S4 . . 123.1(3) ?
    C20 C19 S4 . . 117.6(3) ?
    N8 C20 C19 . . 179.9(4) ?
    S3 Cu1 S2 . . 178.59(4) ?
    S3 Cu1 S1 . . 87.63(4) ?
    S2 Cu1 S1 . . 90.96(4) ?
    S3 Cu1 S4 . . 90.93(4) ?
    S2 Cu1 S4 . . 90.48(4) ?
    S1 Cu1 S4 . . 178.56(4) ?
    C1 N1 C5 . . 120.9(4) ?
    C1 N1 C7 . . 119.6(4) ?
    C5 N1 C7 . . 119.5(4) ?
    C8 N3 C8 4_565 . 120.9(4) ?
    C8 N3 C12 4_565 . 119.5(2) ?
    C8 N3 C12 . . 119.5(2) ?
    C13 S1 Cu1 . . 101.21(13) ?
    C15 S2 Cu1 . . 101.68(13) ?
    C17 S3 Cu1 . . 101.52(13) ?
    C19 S4 Cu1 . . 100.90(13) ?
loop_
    _geom_hbond_atom_site_label_D
    _geom_hbond_atom_site_label_H
    _geom_hbond_atom_site_label_A
    _geom_hbond_site_symmetry_A
    _geom_hbond_distance_DH
    _geom_hbond_distance_HA
    _geom_hbond_distance_DA
    _geom_hbond_angle_DHA
    C1 H1A N8 2_656 0.93 2.60 3.533(6) 179
    C2 H2A N7 2_656 0.93 2.44 3.309(6) 156
    C5 H5A N4 2_655 0.93 2.36 3.247(6) 159
    C8 H8A N2 1_445 0.93 2.48 3.196(5) 134
    C9 H9A N5 2_645 0.93 2.51 3.297(4) 143
data_global
_journal_date_recd_electronic     2011-12-11
_journal_date_accepted     2012-01-12
_journal_name_full     'Acta Crystallographica, Section E'
_journal_year     2012
_journal_volume     68
_journal_issue      2
_journal_page_first     m164
_journal_page_last     m164
_journal_paper_category     QM
_journal_paper_doi     10.1107/S1600536812001377
_journal_coeditor_code     RZ2689
_publ_contact_author_name     'Yao-Wen Fu'
_publ_contact_author_address
;
First Hospital Affiliated to Jilin University, Changchun 130021,
People's Republic of China
;
_publ_contact_author_email     'fuyaowen12@126.com'
_publ_contact_author_fax     '(86)-431-88782222'
_publ_contact_author_phone     '(86)-431-88782221'
_publ_section_title
;
Bis(4-cyano-1-methylpyridinium)
bis(1,2-dicyanoethene-1,2-dithiolato-\k^2^<i>S</i>,<i>S</i>')cuprate(II)
;
loop_
    _publ_author_name
    _publ_author_footnote
    _publ_author_address
    'Wang, Na' .
;
First Hospital Affiliated to Jilin University
Changchun 130021
People's Republic of China
;
    'Wang, Jin-Guo' .
;
First Hospital Affiliated to Jilin University
Changchun 130021
People's Republic of China
;
    'Min, An-Jie' .
;
Xiangya Hospital
Central South University
Changsha 410008
People's Republic of China
;
    'Fu, Yao-Wen' .
;
First Hospital Affiliated to Jilin University
Changchun 130021
People's Republic of China
;
