# Supplementary material for: Bis(4-cyano-1-methyl­pyridinium) bis­(1,2-dicyano­ethene-1,2-dithiol­ato-κ2 S,S′)cuprate(II)
Source: Acta Crystallogr Sect E Struct Rep Online. 2012 Jan 18;68(Pt 2):m164. doi: 10.1107/S1600536812001377 (PMC3274894; doi:10.1107/S1600536812001377)
Supplement: Supplementary file 2 [file e-68-0m164-Isup2.hkl]

# 
# h,k,l, Fc-squared, Fo-squared, sigma(Fo-squared) and status flag 
# 
data_I
_shelx_title '  C22 H13 Cu N8 S4 (DA CIF' 
_shelx_refln_list_code          4 
_shelx_F_calc_maximum      321.09 
_exptl_crystal_F_000       588.00 
_reflns_d_resolution_high  0.8410 
 
loop_ 
 _symmetry_equiv_pos_as_xyz 
 'x, y, z' 
 '-x, y+1/2, -z' 
 '-x, -y, -z' 
 'x, -y-1/2, z' 
 
_cell_length_a    12.0630 
_cell_length_b     6.9282 
_cell_length_c    15.1180 
_cell_angle_alpha  90.000 
_cell_angle_beta   91.530 
_cell_angle_gamma  90.000 
 
_shelx_F_squared_multiplier     1.000 
 
loop_ 
 _refln_index_h 
 _refln_index_k 
 _refln_index_l 
 _refln_F_squared_calc 
 _refln_F_squared_meas 
 _refln_F_squared_sigma 
 _refln_observed_status 
   2   0   0    12008.38    11910.67   1386.80 o 
   3   0   0      109.19      101.01     12.94 o 
   4   0   0      483.46      433.37     51.11 o 
   5   0   0      408.75      341.28     21.33 o 
   6   0   0      409.93      340.98     21.91 o 
   7   0   0      197.97      211.22      9.03 o 
   8   0   0       22.72       22.16      4.70 o 
   9   0   0      118.60      127.15     13.32 o 
  10   0   0       14.55       18.80      6.46 o 
  11   0   0     1419.72     1514.25     46.85 o 
  12   0   0        6.61        8.68     11.09 o 
  13   0   0       18.56       25.27     13.93 o 
  14   0   0        1.58        3.44     12.81 o 
   1   1   0     2354.46     2546.21    222.01 o 
   2   1   0      599.51      599.17     49.24 o 
   3   1   0     2064.29     2136.89    138.33 o 
   4   1   0      133.04      125.67      7.90 o 
   5   1   0     2312.29     2251.44    170.33 o 
   6   1   0      921.46      823.65     64.06 o 
   7   1   0        1.90        2.88      2.06 o 
   8   1   0      885.02      838.50     43.34 o 
   9   1   0       10.10       12.02      4.16 o 
  10   1   0        3.70        3.47      4.17 o 
  11   1   0        1.11        7.51     10.75 o 
  12   1   0      135.56      135.80     10.60 o 
  13   1   0        2.99        1.68      7.43 o 
  14   1   0        0.69        1.20      8.81 o 
   0   2   0   103097.13    59722.07    192.66 o 
   1   2   0      724.84      667.88     19.84 o 
   2   2   0     2133.27     2019.10    186.29 o 
   3   2   0     1078.40     1144.59     73.98 o 
   4   2   0      114.84      108.30      5.60 o 
   5   2   0      929.45      964.84     48.34 o 
   6   2   0      341.52      344.88     18.80 o 
   7   2   0       26.91       26.17      4.28 o 
   8   2   0        9.94       14.06      3.44 o 
   9   2   0       83.76       82.28      7.63 o 
  10   2   0       18.21       21.74      5.54 o 
  11   2   0      911.30      873.72     59.73 o 
  12   2   0       10.41       10.54      7.82 o 
  13   2   0        6.03       12.59      7.84 o 
   1   3   0     4064.81     3735.35    135.59 o 
   2   3   0        1.12        0.00      1.94 o 
   3   3   0     1286.92     1231.54     70.36 o 
   4   3   0        3.06        2.07      2.83 o 
   5   3   0      888.70      833.59     55.33 o 
   6   3   0      219.90      208.67     16.26 o 
   7   3   0        0.41        0.59      2.83 o 
   8   3   0      362.59      364.38     32.33 o 
   9   3   0        1.29        3.45      3.56 o 
  10   3   0        1.66        0.44      4.09 o 
  11   3   0        0.04        0.38      5.40 o 
  12   3   0       72.23       68.78      9.28 o 
  13   3   0        0.04        0.00      7.47 o 
   0   4   0    14975.91    14214.96    356.30 o 
   1   4   0       96.61       73.58      9.72 o 
   2   4   0      793.40      687.11     35.67 o 
   3   4   0      192.82      166.07     18.48 o 
   4   4   0      102.06      108.65     14.96 o 
   5   4   0      294.07      276.94     26.69 o 
   6   4   0      129.96      128.55     14.40 o 
   7   4   0        0.84        0.00      4.28 o 
   8   4   0        0.37        1.45      4.01 o 
   9   4   0       16.28       11.63      4.87 o 
  10   4   0        8.50        9.19      5.04 o 
  11   4   0      283.35      299.75     22.59 o 
  12   4   0        3.65        1.58      6.71 o 
   1   5   0      404.30      394.51     15.12 o 
   2   5   0       27.71       29.35      5.89 o 
   3   5   0       85.40       95.44      9.54 o 
   4   5   0       88.98       88.84      6.90 o 
   5   5   0      136.12      138.80     17.79 o 
   6   5   0      107.64      108.52     15.43 o 
   7   5   0        2.40        1.52      5.96 o 
   8   5   0       56.10       58.37      7.94 o 
   9   5   0        0.09        0.00      5.65 o 
  10   5   0        0.86        1.03      5.90 o 
  11   5   0        0.03        0.00      6.77 o 
   0   6   0     1994.70     1961.80     46.25 o 
   1   6   0        1.40        0.00      5.65 o 
   2   6   0      239.66      212.91     12.67 o 
   3   6   0        0.81        0.92      4.09 o 
   4   6   0       26.98       37.37      7.57 o 
   5   6   0       18.24       16.25      7.11 o 
   6   6   0       11.99       17.54      7.78 o 
   7   6   0        0.49        1.15      6.05 o 
   8   6   0        0.81        2.29      6.39 o 
   9   6   0        0.20        2.20      7.19 o 
   1   7   0       38.47       33.35     11.95 o 
   2   7   0        5.73        1.89      8.94 o 
   3   7   0        9.97        8.73      7.10 o 
   4   7   0       20.63       17.75      8.47 o 
   5   7   0       17.99       18.46      9.02 o 
   6   7   0       13.27       14.42      9.85 o 
   7   7   0        1.09        2.57     10.38 o 
   0   8   0      103.55       88.72     18.05 o 
   1   8   0        0.32        0.00      7.84 o 
   2   8   0       11.51        9.97     11.86 o 
   3   8   0        1.09       18.22     13.24 o 
 -14   0   1       56.18       75.73     19.43 o 
 -13   0   1       36.83       44.44     14.18 o 
 -12   0   1       38.09       39.20     13.24 o 
 -11   0   1      305.84      328.49     23.81 o 
 -10   0   1     2192.74     2165.76    223.69 o 
  -9   0   1       42.48       37.98      6.18 o 
  -8   0   1       68.98       75.21      6.93 o 
  -7   0   1       18.84       17.96      3.31 o 
  -6   0   1     4275.40     4214.44    258.03 o 
  -5   0   1     5675.98     5730.58    333.80 o 
  -4   0   1     1372.65     1339.92     71.38 o 
  -3   0   1        4.40        5.85      1.46 o 
  -2   0   1      395.66      423.30     26.81 o 
  -1   0   1     4832.01     5734.37     38.51 o 
   1   0   1    12010.58    12849.33    643.77 o 
   2   0   1     1598.39     1684.82    223.90 o 
   3   0   1      599.65      543.33     76.55 o 
   4   0   1     1977.82     2013.14    247.59 o 
   5   0   1     1312.71     1234.78    149.46 o 
   6   0   1     1325.92     1248.79    179.25 o 
   7   0   1      125.46      133.12      8.94 o 
   8   0   1      393.21      384.45     49.56 o 
   9   0   1      206.15      202.11     21.83 o 
  10   0   1        4.43        1.07      5.10 o 
  11   0   1       20.57       13.15     10.14 o 
  12   0   1      543.16      595.16     32.15 o 
  13   0   1       19.66        9.97     13.15 o 
  14   0   1       46.08       42.29     17.54 o 
 -14   1   1       52.06       51.40     11.75 o 
 -13   1   1       57.35       55.18     10.99 o 
 -12   1   1       33.68       31.83      7.13 o 
 -11   1   1      261.08      264.37     18.64 o 
 -10   1   1       49.35       42.19      6.28 o 
  -9   1   1       23.17       24.23      5.93 o 
  -8   1   1        0.24        0.00      2.31 o 
  -7   1   1     1457.61     1315.13     43.04 o 
  -6   1   1     2344.40     2258.17    102.68 o 
  -5   1   1     6453.59     6326.41    306.28 o 
  -4   1   1     1417.60     1329.68     73.34 o 
  -3   1   1        1.72        2.83      1.12 o 
  -2   1   1       34.73       34.80      2.66 o 
  -1   1   1        2.47        1.04      0.84 o 
   0   1   1    13165.72    11944.98    454.93 o 
   1   1   1        4.29        4.89      1.21 o 
   2   1   1     9513.24    10498.85    480.03 o 
   3   1   1       63.94       60.67      4.29 o 
   4   1   1      986.02      951.11     78.37 o 
   5   1   1     1791.78     1796.20    125.33 o 
   6   1   1      710.94      665.30     58.13 o 
   7   1   1       56.64       69.76      4.49 o 
   8   1   1       30.04       30.93      3.77 o 
   9   1   1      822.11      759.24     95.89 o 
  10   1   1      334.64      320.46     13.81 o 
  11   1   1      465.16      474.19     23.81 o 
  12   1   1        0.85        1.52      5.66 o 
  13   1   1       42.30       46.44     10.89 o 
  14   1   1        3.50        1.47     10.40 o 
 -13   2   1       36.82       35.91     10.63 o 
 -12   2   1       24.80       25.29      7.38 o 
 -11   2   1      153.54      148.93     13.64 o 
 -10   2   1     1520.95     1570.62     96.08 o 
  -9   2   1       18.88       19.48      4.18 o 
  -8   2   1       78.06       71.54      6.12 o 
  -7   2   1       18.82       14.90      3.18 o 
  -6   2   1     2295.59     2257.57    127.41 o 
  -5   2   1     2991.87     3160.69    190.81 o 
  -4   2   1      281.18      242.12     15.68 o 
  -3   2   1      255.55      186.67     17.72 o 
  -2   2   1      124.31      134.17      9.82 o 
  -1   2   1     8218.38     7665.02    301.29 o 
   0   2   1       11.06       13.21      5.07 o 
   1   2   1    18891.80    17531.65    364.33 o 
   2   2   1      348.34      296.72     10.73 o 
   3   2   1      248.72      247.67      9.85 o 
   4   2   1      199.74      179.22      4.90 o 
   5   2   1     1244.62     1238.31    102.33 o 
   6   2   1      317.33      281.37     17.57 o 
   7   2   1       68.35       70.64      5.80 o 
   8   2   1      329.47      332.42     29.78 o 
   9   2   1      137.60      127.90     13.67 o 
  10   2   1        1.37        0.00      4.04 o 
  11   2   1       11.32       10.98      5.62 o 
  12   2   1      394.88      385.01     19.08 o 
  13   2   1        8.85       10.75      7.03 o 
 -13   3   1       12.40        8.37      7.82 o 
 -12   3   1        6.74        8.41      7.41 o 
 -11   3   1      131.85      145.01     14.53 o 
 -10   3   1        7.73        6.72      4.57 o 
  -9   3   1        9.28        9.25      4.05 o 
  -8   3   1        0.27        1.74      3.19 o 
  -7   3   1      626.84      623.38     41.53 o 
  -6   3   1      941.17      860.63     50.84 o 
  -5   3   1     3408.13     3508.98    602.77 o 
  -4   3   1      685.88      619.14     49.72 o 
  -3   3   1      324.15      280.91     28.52 o 
  -2   3   1       23.78       30.53      2.97 o 
  -1   3   1      152.89      143.68      6.33 o 
   0   3   1     1604.12     1368.62     24.98 o 
   1   3   1       10.46       10.72      2.41 o 
   2   3   1      671.40      595.66     17.21 o 
   3   3   1       58.68       64.68      4.42 o 
   4   3   1      126.25      119.78      5.61 o 
   5   3   1     1289.61     1388.68     69.93 o 
   6   3   1      317.00      328.23     28.67 o 
   7   3   1      111.88      108.96      7.11 o 
   8   3   1        0.22        0.00      3.53 o 
   9   3   1      303.21      281.90     29.81 o 
  10   3   1      150.47      142.97     11.60 o 
  11   3   1      195.15      217.60     13.58 o 
  12   3   1        0.11        1.10      6.45 o 
  13   3   1       26.72       24.18      8.19 o 
 -12   4   1       12.46       14.40      8.12 o 
 -11   4   1       47.05       54.07     10.49 o 
 -10   4   1      492.64      491.73     38.83 o 
  -9   4   1       14.25       15.68      5.11 o 
  -8   4   1       33.10       29.62      5.94 o 
  -7   4   1        6.40        5.88      4.36 o 
  -6   4   1      620.31      560.83     69.49 o 
  -5   4   1      598.41      612.75     99.94 o 
  -4   4   1      160.23      142.99     13.97 o 
  -3   4   1      105.42       94.55      5.88 o 
  -2   4   1        2.72        1.96      2.68 o 
  -1   4   1     1834.37     1680.67     58.09 o 
   0   4   1        0.94        0.00      5.28 o 
   1   4   1     3934.01     3770.98    142.08 o 
   2   4   1      105.02      106.26      6.18 o 
   3   4   1       42.93       41.77      4.45 o 
   4   4   1       72.88       70.15      5.53 o 
   5   4   1      256.56      238.61     50.98 o 
   6   4   1       74.21       71.39     21.53 o 
   7   4   1       20.23       18.12      5.83 o 
   8   4   1       79.90       78.23      7.36 o 
   9   4   1       36.21       29.79      6.35 o 
  10   4   1        1.94        4.56      5.02 o 
  11   4   1        3.79        2.72      5.89 o 
  12   4   1      136.52      137.42     18.49 o 
 -11   5   1       33.57       48.63     12.45 o 
 -10   5   1        1.84        3.47      6.49 o 
  -9   5   1        7.02        8.57      6.52 o 
  -8   5   1        0.47        0.00      5.22 o 
  -7   5   1      125.38      128.99     19.42 o 
  -6   5   1      137.48      125.49     18.65 o 
  -5   5   1      509.84      486.98     43.45 o 
  -4   5   1      177.81      184.06     23.81 o 
  -3   5   1       14.57       14.91      5.16 o 
  -2   5   1       50.14       55.42      6.83 o 
  -1   5   1        1.68        1.72      3.72 o 
   0   5   1      737.78      679.90     11.97 o 
   1   5   1        9.94        6.45      3.37 o 
   2   5   1      339.15      306.85     17.27 o 
   3   5   1        0.36        0.03      3.55 o 
   4   5   1       85.88       84.36      6.86 o 
   5   5   1      130.97      126.23     17.41 o 
   6   5   1       83.24       82.05     16.59 o 
   7   5   1       10.08        7.02      5.94 o 
   8   5   1        1.40        0.55      6.09 o 
   9   5   1       58.32       57.54     10.39 o 
  10   5   1       29.21       33.68      7.64 o 
  11   5   1       45.70       65.04     10.25 o 
  -9   6   1        7.28        4.64      7.63 o 
  -8   6   1        5.23        6.33      7.15 o 
  -7   6   1        1.80        2.63      6.07 o 
  -6   6   1       98.25       96.53     16.76 o 
  -5   6   1       77.33       75.40      8.09 o 
  -4   6   1       74.88       81.24      7.74 o 
  -3   6   1       13.74       15.43      5.21 o 
  -2   6   1       11.73       15.37      5.32 o 
  -1   6   1      157.87      159.70      8.26 o 
   0   6   1        0.12        0.00      5.10 o 
   1   6   1      290.20      277.59     11.61 o 
   2   6   1       37.91       31.64      5.70 o 
   3   6   1        1.11        0.00      4.23 o 
   4   6   1       53.45       56.09     11.05 o 
   5   6   1       25.26       20.63     10.83 o 
   6   6   1       27.51       25.24     12.12 o 
   7   6   1       10.39       15.16      7.90 o 
   8   6   1        4.90        3.63      7.80 o 
   9   6   1        2.63        0.00      7.28 o 
  -7   7   1       19.68       21.73     10.90 o 
  -6   7   1       10.69       12.43      9.63 o 
  -5   7   1       58.57       57.86     10.77 o 
  -4   7   1       13.95       16.83      8.43 o 
  -3   7   1        1.87        2.78      7.29 o 
  -2   7   1        6.19        4.73      9.11 o 
  -1   7   1        2.24        0.00      5.97 o 
   0   7   1       85.57       85.34     10.76 o 
   1   7   1        1.36        0.00      6.47 o 
   2   7   1       43.02       45.58      8.84 o 
   3   7   1        0.02        0.23      7.13 o 
   4   7   1        8.21       10.14      7.93 o 
   5   7   1       11.99       16.70      8.87 o 
   6   7   1        6.38        6.24      9.15 o 
   7   7   1        1.97        1.67      7.80 o 
  -3   8   1        3.54       16.25     13.15 o 
  -2   8   1        0.04        2.75     10.14 o 
  -1   8   1       26.40       28.31      9.72 o 
   0   8   1        0.66        0.00      8.41 o 
   1   8   1       43.49       42.04     14.79 o 
   3   8   1        1.91        3.52     10.49 o 
 -14   0   2       89.25       95.85     18.22 o 
 -13   0   2       13.97       19.08     11.35 o 
 -12   0   2        0.21        0.00      8.60 o 
 -11   0   2      635.83      611.96     69.67 o 
 -10   0   2        3.52        4.19      5.16 o 
  -9   0   2     1616.07     1546.09    130.03 o 
  -8   0   2       94.46       80.88      7.10 o 
  -7   0   2     3035.74     3074.49    233.55 o 
  -6   0   2     1928.91     1890.85    119.97 o 
  -5   0   2    12562.60    13457.63    780.41 o 
  -4   0   2     5256.69     6292.74    373.69 o 
  -3   0   2      498.00      531.04     29.24 o 
  -2   0   2     1616.90     1855.61    111.81 o 
  -1   0   2      584.39      683.45     51.52 o 
   0   0   2     8256.73     9892.93     54.24 o 
   1   0   2      602.49      569.49      7.22 o 
   2   0   2     5165.54     5251.79    448.28 o 
   3   0   2     2274.28     2567.27    295.35 o 
   4   0   2      888.45      827.14    130.12 o 
   5   0   2      344.04      440.21     50.46 o 
   6   0   2     1412.59     1376.57    197.13 o 
   7   0   2      807.79      773.96    108.45 o 
   8   0   2        9.30       14.15      4.64 o 
   9   0   2      196.96      192.20     17.24 o 
  10   0   2       10.52       10.71      5.65 o 
  11   0   2      844.96      883.33     36.79 o 
  12   0   2        7.42       14.53     11.43 o 
  13   0   2      223.36      259.28     26.22 o 
  14   0   2        1.34        0.00     14.79 o 
 -14   1   2       34.53       41.05     11.35 o 
 -13   1   2       25.30       29.92      9.54 o 
 -12   1   2        8.60       13.19      6.16 o 
 -11   1   2        3.53        0.63      4.94 o 
 -10   1   2     1387.88     1387.60     71.89 o 
  -9   1   2       30.30       29.41      4.35 o 
  -8   1   2       84.51       87.93      4.82 o 
  -7   1   2      113.66      106.70      5.35 o 
  -6   1   2     7031.20     7216.19    268.98 o 
  -5   1   2     4666.40     4744.92    201.38 o 
  -4   1   2     8596.48     9301.61    450.26 o 
  -3   1   2     3467.55     3694.23    165.31 o 
  -2   1   2      464.89      495.59     23.53 o 
  -1   1   2     1564.01     1747.09    110.23 o 
   0   1   2      491.93      469.18      6.11 o 
   1   1   2      820.14      909.29     54.28 o 
   2   1   2      123.89      119.15      6.52 o 
   3   1   2    17660.00    19423.32   1050.85 o 
   4   1   2       86.75       85.76      5.21 o 
   5   1   2      521.93      435.82     32.36 o 
   6   1   2     1998.66     2090.80    166.85 o 
   7   1   2      392.74      364.24     27.69 o 
   8   1   2       33.72       27.59      3.76 o 
   9   1   2       91.98       84.07     10.94 o 
  10   1   2      159.07      155.51     15.56 o 
  11   1   2        0.01        1.24      4.74 o 
  12   1   2      935.95     1047.37     87.71 o 
  13   1   2       20.74       18.80      9.53 o 
  14   1   2       24.34       27.80     12.30 o 
 -13   2   2        3.21        5.07      7.56 o 
 -12   2   2        2.63        3.94      6.10 o 
 -11   2   2      504.10      495.76     33.76 o 
 -10   2   2       28.76       29.52      6.34 o 
  -9   2   2     1092.39     1059.78     58.13 o 
  -8   2   2       20.30       22.20      3.94 o 
  -7   2   2     1634.03     1679.75     66.10 o 
  -6   2   2     1165.05     1166.23     49.50 o 
  -5   2   2     7895.69     8527.60    460.46 o 
  -4   2   2     2996.61     3191.01    224.06 o 
  -3   2   2     1236.57     1322.55    107.96 o 
  -2   2   2      434.47      461.01     41.18 o 
  -1   2   2       82.40       71.25      3.10 o 
   0   2   2     1377.44     1232.31     12.93 o 
   1   2   2       21.66       17.14      1.85 o 
   2   2   2       39.18       40.10      2.16 o 
   3   2   2      496.25      518.49     22.68 o 
   4   2   2        7.50        8.94      1.98 o 
   5   2   2        5.84        4.19      1.95 o 
   6   2   2      658.01      643.47     43.91 o 
   7   2   2      839.17      869.40     84.27 o 
   8   2   2        0.41        0.11      3.11 o 
   9   2   2      189.16      195.81     11.32 o 
  10   2   2        3.11        0.00      4.26 o 
  11   2   2      568.74      565.84     32.76 o 
  12   2   2        3.70        4.65      6.20 o 
  13   2   2      149.53      152.35     12.14 o 
 -13   3   2       14.95       20.22      8.48 o 
 -12   3   2        0.73        0.00      6.61 o 
 -11   3   2        6.63        6.35      6.08 o 
 -10   3   2      574.06      603.59     34.31 o 
  -9   3   2        2.95        3.19      3.94 o 
  -8   3   2      103.88       97.45      7.97 o 
  -7   3   2       56.66       55.09      4.97 o 
  -6   3   2     2860.67     2840.02    192.85 o 
  -5   3   2     1774.96     1780.01    161.42 o 
  -4   3   2     1858.50     1843.14    116.46 o 
  -3   3   2     1198.41     1145.59     55.88 o 
  -2   3   2        1.44        0.74      1.82 o 
  -1   3   2        3.57        4.90      1.92 o 
   0   3   2        0.10        0.60      1.67 o 
   1   3   2     1797.64     1626.06     21.44 o 
   2   3   2       39.07       38.26      2.88 o 
   3   3   2     1378.32     1427.37     85.51 o 
   4   3   2        0.42        0.51      2.06 o 
   5   3   2      426.79      444.83     21.82 o 
   6   3   2      452.56      446.80     35.31 o 
   7   3   2      186.06      176.11     18.02 o 
   8   3   2        1.72        0.37      3.58 o 
   9   3   2       36.61       35.13      5.86 o 
  10   3   2       56.26       59.76      7.51 o 
  11   3   2        0.38        0.02      5.33 o 
  12   3   2      448.73      496.90     33.92 o 
  13   3   2        8.29        6.63      7.61 o 
 -12   4   2        1.30        0.60      7.36 o 
 -11   4   2      189.11      190.53     13.17 o 
 -10   4   2       18.51       18.23      5.88 o 
  -9   4   2      387.74      420.55     50.03 o 
  -8   4   2        5.23        6.55      4.64 o 
  -7   4   2      420.11      377.49     16.08 o 
  -6   4   2      357.92      349.07     43.94 o 
  -5   4   2     1994.86     1881.21    299.95 o 
  -4   4   2      710.10      617.32     50.41 o 
  -3   4   2      324.67      319.68     19.64 o 
  -2   4   2      192.01      187.33      6.18 o 
  -1   4   2        0.40        0.00      2.32 o 
   0   4   2      682.27      606.84     12.54 o 
   1   4   2       22.20       23.48      3.11 o 
   2   4   2       37.99       37.67      3.39 o 
   3   4   2       41.07       37.17      4.35 o 
   4   4   2        0.83        0.37      2.97 o 
   5   4   2       11.16       15.21      5.10 o 
   6   4   2      262.49      255.56     35.63 o 
   7   4   2      193.18      186.19     22.07 o 
   8   4   2        7.66        6.47      4.47 o 
   9   4   2       64.24       66.63      7.76 o 
  10   4   2        0.21        0.63      5.03 o 
  11   4   2      180.54      209.18     23.85 o 
  12   4   2        0.18        0.00      6.94 o 
 -11   5   2        0.03        0.00      7.88 o 
 -10   5   2      115.05      139.08     12.09 o 
  -9   5   2        4.58        5.43      6.16 o 
  -8   5   2       36.42       41.19      7.62 o 
  -7   5   2       13.55       13.66      5.82 o 
  -6   5   2      571.65      593.41     66.37 o 
  -5   5   2      401.46      407.83     36.43 o 
  -4   5   2      434.53      422.57     29.81 o 
  -3   5   2      184.20      196.51     15.90 o 
  -2   5   2       43.01       40.39      5.22 o 
  -1   5   2        4.53        3.45      2.89 o 
   0   5   2       27.57       31.72      3.59 o 
   1   5   2      100.87       99.85      5.30 o 
   2   5   2        4.55        2.33      3.73 o 
   3   5   2      231.58      188.78      8.85 o 
   4   5   2       21.55       21.90      4.89 o 
   5   5   2       29.35       37.61      7.15 o 
   6   5   2      178.14      187.22     20.63 o 
   7   5   2       44.07       39.22      8.30 o 
   8   5   2        8.62        6.85      6.61 o 
   9   5   2       18.10       14.86      7.29 o 
  10   5   2       12.51       18.31      8.36 o 
  11   5   2        1.55        3.65      7.71 o 
  -9   6   2       76.64       82.84     12.67 o 
  -8   6   2        2.30        7.39      8.10 o 
  -7   6   2       72.19       78.14     17.19 o 
  -6   6   2       48.97       43.83      9.60 o 
  -5   6   2      246.82      229.07     15.11 o 
  -4   6   2       71.64       67.00      9.57 o 
  -3   6   2       16.11       20.34      7.02 o 
  -2   6   2       50.43       58.46     12.21 o 
  -1   6   2       23.99       17.40      6.72 o 
   0   6   2      219.10      196.06     14.48 o 
   1   6   2       14.04       11.43      5.12 o 
   2   6   2       75.07       59.48      6.81 o 
   3   6   2        7.35        6.73      4.67 o 
   4   6   2       10.58       12.72      6.66 o 
   5   6   2        1.18        0.06      5.86 o 
   6   6   2       52.94       53.65      9.48 o 
   7   6   2        8.44        5.36      7.56 o 
   8   6   2        2.25        1.67      7.61 o 
   9   6   2        9.33       11.25      8.97 o 
  -7   7   2        1.00        1.68      8.26 o 
  -6   7   2       51.16       56.21     11.65 o 
  -5   7   2       47.25       44.59      9.89 o 
  -4   7   2       41.21       44.21      9.54 o 
  -3   7   2       24.35       24.52      9.97 o 
  -2   7   2        4.97        4.60      7.05 o 
  -1   7   2        0.28        0.99      6.24 o 
   0   7   2        2.88        6.89      7.26 o 
   1   7   2        6.92       13.30      7.48 o 
   2   7   2        0.04        0.00      6.38 o 
   3   7   2       11.81        7.42      7.94 o 
   4   7   2        9.03       16.44      8.42 o 
   5   7   2        4.71        6.84      8.17 o 
   6   7   2       27.18       28.20     10.02 o 
   7   7   2       12.06       13.07      9.91 o 
  -3   8   2        4.44        6.53     12.12 o 
  -2   8   2        2.83        0.69     11.09 o 
  -1   8   2        0.66        0.00     10.49 o 
   0   8   2        9.30        6.45     12.38 o 
   1   8   2        0.63        0.00     11.00 o 
 -14   0   3        3.29        5.16     12.29 o 
 -13   0   3        0.30        1.98      9.97 o 
 -12   0   3      284.55      295.99     24.07 o 
 -11   0   3      234.96      221.38     18.05 o 
 -10   0   3     2873.28     2826.57    209.76 o 
  -9   0   3       77.58       74.08      7.81 o 
  -8   0   3      465.47      418.13     40.32 o 
  -7   0   3       46.21       41.62      4.24 o 
  -6   0   3     1320.16     1324.74     75.99 o 
  -5   0   3      824.15      851.29     46.98 o 
  -4   0   3     3798.72     4441.14    284.04 o 
  -3   0   3      243.96      364.28     24.57 o 
  -2   0   3       19.25       31.62      2.49 o 
  -1   0   3     7093.47     8359.85     51.92 o 
   0   0   3       86.24       90.86      5.59 o 
   1   0   3       59.50       57.44      3.83 o 
   2   0   3      115.28      137.24     10.40 o 
   3   0   3     9677.66    10470.56    960.18 o 
   4   0   3      309.27      352.78     45.56 o 
   5   0   3       60.55       69.78      5.48 o 
   6   0   3      609.16      543.45     73.80 o 
   7   0   3     1869.74     1799.01    206.45 o 
   8   0   3      579.03      529.66     62.67 o 
   9   0   3       44.34       40.66      6.52 o 
  10   0   3     1336.69     1229.76    133.56 o 
  11   0   3       17.11       14.53     11.09 o 
  12   0   3     1044.78     1171.84     44.96 o 
  13   0   3       80.21       89.49     19.17 o 
  14   0   3       19.50       19.51     15.65 o 
 -14   1   3       19.92       14.37      9.85 o 
 -13   1   3       23.65       20.72      8.73 o 
 -12   1   3       88.26       96.88      9.41 o 
 -11   1   3      485.70      495.36     26.99 o 
 -10   1   3       63.89       62.04      7.04 o 
  -9   1   3     1821.10     1873.91     93.54 o 
  -8   1   3       97.88       90.98      4.91 o 
  -7   1   3      716.83      684.86     22.31 o 
  -6   1   3     1001.43     1008.26     28.49 o 
  -5   1   3     5167.55     5439.97    204.94 o 
  -4   1   3     7077.65     7734.19    266.02 o 
  -3   1   3      133.84      126.08      6.22 o 
  -2   1   3      629.94      680.13     37.33 o 
  -1   1   3      609.40      652.54     15.65 o 
   0   1   3       31.51       46.18      2.78 o 
   1   1   3        7.21       10.93      1.48 o 
   2   1   3     4250.26     5114.50    254.37 o 
   3   1   3      253.59      270.52     12.06 o 
   4   1   3      238.68      208.70     12.22 o 
   5   1   3      509.74      466.76     27.09 o 
   6   1   3     1241.58     1111.74     83.68 o 
   7   1   3     1087.77      957.32     78.90 o 
   8   1   3      241.55      237.49      9.38 o 
   9   1   3      395.62      380.80     35.87 o 
  10   1   3       84.65       88.55     10.96 o 
  11   1   3     1224.50     1269.89     94.31 o 
  12   1   3        0.01        1.19      6.12 o 
  13   1   3      413.75      472.93     23.06 o 
 -13   2   3        0.23        0.75      7.04 o 
 -12   2   3      143.03      119.48     10.54 o 
 -11   2   3       99.25       92.09      8.88 o 
 -10   2   3     1725.31     1690.60    106.29 o 
  -9   2   3        7.70        8.45      4.18 o 
  -8   2   3      365.96      339.60     20.85 o 
  -7   2   3        0.59        1.94      2.39 o 
  -6   2   3     1155.26     1075.50     50.86 o 
  -5   2   3      689.43      657.58     37.20 o 
  -4   2   3     2063.23     2167.50    162.30 o 
  -3   2   3       23.05       26.51      2.42 o 
  -2   2   3      327.88      349.51     24.17 o 
  -1   2   3     4619.54     4973.78    184.01 o 
   0   2   3      209.03      192.71      3.95 o 
   1   2   3     1327.19     1348.04     48.70 o 
   2   2   3      237.49      252.02     10.04 o 
   3   2   3     1040.46     1262.73     57.04 o 
   4   2   3      381.44      476.84     31.54 o 
   5   2   3      242.92      198.52     10.86 o 
   6   2   3      143.49      128.93     12.35 o 
   7   2   3     1449.90     1396.25     88.68 o 
   8   2   3      228.22      193.91     19.12 o 
   9   2   3       25.27       24.19      5.11 o 
  10   2   3      790.95      776.49     67.97 o 
  11   2   3        6.63        6.35      5.82 o 
  12   2   3      698.76      710.83     36.60 o 
  13   2   3       51.02       45.37      9.18 o 
 -13   3   3       20.40       18.72      8.83 o 
 -12   3   3       52.53       52.69      8.91 o 
 -11   3   3      281.56      280.38     23.96 o 
 -10   3   3       76.75       80.85      7.48 o 
  -9   3   3      851.02      853.67     36.98 o 
  -8   3   3        5.93        7.59      3.79 o 
  -7   3   3      283.47      257.73     19.64 o 
  -6   3   3      448.97      457.00     48.18 o 
  -5   3   3     1991.81     2217.13    169.63 o 
  -4   3   3     2460.69     2614.32    201.69 o 
  -3   3   3      376.59      369.68     26.35 o 
  -2   3   3       73.44       79.66      4.52 o 
  -1   3   3      519.93      559.76     23.63 o 
   0   3   3       28.12       34.70      2.73 o 
   1   3   3      172.25      157.65      5.05 o 
   2   3   3      359.52      370.96     16.09 o 
   3   3   3       29.22       28.87      2.71 o 
   4   3   3       42.43       50.70      3.81 o 
   5   3   3      366.52      395.60     26.06 o 
   6   3   3      396.12      374.73     28.57 o 
   7   3   3      687.99      723.30     62.29 o 
   8   3   3      149.03      152.43     16.67 o 
   9   3   3      286.45      267.87     17.63 o 
  10   3   3       52.65       62.98      7.69 o 
  11   3   3      586.52      613.75     47.39 o 
  12   3   3        0.14        3.15      6.61 o 
  13   3   3      185.42      200.66     18.50 o 
 -12   4   3       41.82       49.53     11.94 o 
 -11   4   3       26.06       29.95     10.42 o 
 -10   4   3      491.23      511.63     42.24 o 
  -9   4   3        2.38        1.77      5.38 o 
  -8   4   3      148.64      159.39     14.99 o 
  -7   4   3        2.43        5.44      4.36 o 
  -6   4   3      384.06      398.06     43.61 o 
  -5   4   3      226.05      217.65     26.86 o 
  -4   4   3      489.11      478.13     56.26 o 
  -3   4   3       14.21       18.72      3.11 o 
  -2   4   3       55.52       65.27      4.24 o 
  -1   4   3      741.90      712.30     30.11 o 
   0   4   3       17.36       20.39      2.98 o 
   1   4   3      298.44      286.88      7.56 o 
   2   4   3        2.82        3.07      2.42 o 
   3   4   3      105.40      103.50      6.27 o 
   4   4   3      107.02      105.83      6.51 o 
   5   4   3      108.05      110.59     11.95 o 
   6   4   3       59.36       62.78      7.99 o 
   7   4   3      380.69      383.08     34.18 o 
   8   4   3       88.43       80.43      7.59 o 
   9   4   3        7.41       12.12      5.51 o 
  10   4   3      239.58      266.06     51.84 o 
  11   4   3        0.87        0.81      6.18 o 
  12   4   3      212.96      239.64     21.89 o 
 -11   5   3       47.10       60.12     10.91 o 
 -10   5   3       10.20        9.40      7.88 o 
  -9   5   3      177.90      206.49     28.61 o 
  -8   5   3        5.63        6.50      5.70 o 
  -7   5   3       78.76       88.47      8.33 o 
  -6   5   3      125.40      132.77     14.03 o 
  -5   5   3      400.53      441.33     60.41 o 
  -4   5   3      399.53      396.12     34.70 o 
  -3   5   3       40.99       35.51      6.53 o 
  -2   5   3        0.65        0.39      3.83 o 
  -1   5   3        3.48        5.48      3.36 o 
   0   5   3       30.13       41.23      4.32 o 
   1   5   3        0.80        0.16      3.66 o 
   2   5   3      188.33      179.64      8.87 o 
   3   5   3        0.86        1.37      3.63 o 
   4   5   3       11.80       19.20      4.91 o 
   5   5   3       34.78       37.20      7.38 o 
   6   5   3      164.52      160.89     12.23 o 
   7   5   3       82.34       82.67     10.28 o 
   8   5   3       58.05       67.19     16.81 o 
   9   5   3       58.22       75.46     22.22 o 
  10   5   3       10.29       11.76      7.70 o 
  11   5   3      122.99      153.60     24.11 o 
  -9   6   3        4.06        2.50      8.21 o 
  -8   6   3       30.61       35.96      9.96 o 
  -7   6   3        0.06        2.29      6.36 o 
  -6   6   3       43.93       43.37      9.13 o 
  -5   6   3       42.51       42.66      9.04 o 
  -4   6   3       67.33       68.89      9.45 o 
  -3   6   3       17.36       17.26      6.14 o 
  -2   6   3        0.15        0.00      4.44 o 
  -1   6   3       60.28       54.82      6.62 o 
   0   6   3        1.94        0.22      4.24 o 
   1   6   3        8.03       11.15      5.08 o 
   2   6   3        3.61        2.41      4.57 o 
   3   6   3       37.44       27.67      5.86 o 
   4   6   3        4.99        3.73      5.80 o 
   5   6   3        5.45        6.24      6.67 o 
   6   6   3       29.37       42.24      9.45 o 
   7   6   3       53.54       66.91     11.18 o 
   8   6   3       33.56       32.10      9.74 o 
   9   6   3        4.00        7.44      9.05 o 
  -7   7   3       11.93       13.87      8.76 o 
  -6   7   3       22.39       23.21      9.54 o 
  -5   7   3       53.70       57.96     10.51 o 
  -4   7   3       43.87       41.55      9.20 o 
  -3   7   3       10.21       10.43      6.76 o 
  -2   7   3        0.63        1.71      6.59 o 
  -1   7   3        0.09        2.24      6.50 o 
   0   7   3        3.47        5.43      7.13 o 
   1   7   3        0.15        0.00      6.27 o 
   2   7   3       23.44       23.31      6.99 o 
   3   7   3        0.59        0.00      7.50 o 
   4   7   3        3.26        4.35      7.78 o 
   5   7   3        1.28        2.42      7.83 o 
   6   7   3       16.98       22.71      9.98 o 
   7   7   3        6.27        4.24      9.53 o 
  -2   8   3        0.38        1.03     11.35 o 
  -1   8   3        7.26        0.00     11.78 o 
   0   8   3        0.50        2.66     12.21 o 
   1   8   3        3.65        3.99      8.94 o 
   2   8   3        0.05        0.00     13.15 o 
 -14   0   4       97.70      114.51     19.26 o 
 -13   0   4       57.02       70.32     15.47 o 
 -12   0   4      222.32      212.26     21.83 o 
 -11   0   4     1551.67     1462.01     49.52 o 
 -10   0   4       96.34       95.31      9.80 o 
  -9   0   4     1122.57     1089.34     50.89 o 
  -8   0   4        2.70        3.84      4.09 o 
  -7   0   4        6.22       13.74      3.55 o 
  -6   0   4      289.21      273.28     24.74 o 
  -5   0   4     3032.96     3167.02    195.04 o 
  -4   0   4        2.39        7.93      2.73 o 
  -3   0   4        1.47        4.21      1.89 o 
  -2   0   4      426.72      486.04     35.87 o 
  -1   0   4      236.90      220.38     84.89 o 
   0   0   4      249.78      269.77     10.40 o 
   1   0   4       15.00       13.75      2.37 o 
   2   0   4     3022.88     3275.93     64.22 o 
   3   0   4        9.59        5.03      2.42 o 
   4   0   4     2007.46     1902.92    196.01 o 
   5   0   4        1.86        4.10      3.03 o 
   6   0   4    11225.91    11533.02   1702.27 o 
   7   0   4      894.80      859.44    109.83 o 
   8   0   4      354.86      324.73     51.75 o 
   9   0   4      333.70      311.89     39.84 o 
  10   0   4      145.46      138.24     26.52 o 
  11   0   4     1118.22     1256.52     43.50 o 
  12   0   4       14.59       17.36     12.72 o 
  13   0   4      191.41      257.64     26.73 o 
 -13   1   4       50.44       56.95      9.23 o 
 -12   1   4       81.24       90.29      9.18 o 
 -11   1   4      273.88      271.76     12.86 o 
 -10   1   4     1171.53     1167.57     65.15 o 
  -9   1   4      124.92      131.90      7.33 o 
  -8   1   4     1059.27     1068.40     38.08 o 
  -7   1   4       43.74       41.19      3.55 o 
  -6   1   4      730.53      707.93     14.38 o 
  -5   1   4     1046.45     1066.28     24.02 o 
  -4   1   4      122.52      121.76      4.58 o 
  -3   1   4      176.18      218.52     10.22 o 
  -2   1   4      430.37      490.53      9.96 o 
  -1   1   4      342.17      442.04      5.83 o 
   0   1   4        8.97       12.53      2.09 o 
   1   1   4     1140.76     1234.87     72.13 o 
   2   1   4        7.88        7.13      1.46 o 
   3   1   4      308.97      285.69     12.66 o 
   4   1   4      550.72      602.31     26.14 o 
   5   1   4      257.59      163.98     11.06 o 
   6   1   4     3735.78     3650.50    278.58 o 
   7   1   4      814.87      770.29     55.25 o 
   8   1   4      979.70     1024.68     92.56 o 
   9   1   4      258.15      257.93     26.07 o 
  10   1   4      577.62      560.89     52.03 o 
  11   1   4       16.69       16.71      6.00 o 
  12   1   4      462.60      531.90     22.98 o 
  13   1   4        2.94        2.67      9.33 o 
 -13   2   4       63.07       57.99      9.41 o 
 -12   2   4      160.09      162.18     12.11 o 
 -11   2   4     1219.66     1149.72     95.08 o 
 -10   2   4      128.33      134.73      9.57 o 
  -9   2   4      933.63      911.23     35.12 o 
  -8   2   4       19.26       21.03      4.06 o 
  -7   2   4        1.95        5.82      2.62 o 
  -6   2   4       38.22       31.20      3.14 o 
  -5   2   4     1413.15     1356.83     84.99 o 
  -4   2   4        1.48        3.93      1.99 o 
  -3   2   4        3.07        2.67      1.69 o 
  -2   2   4      179.34      206.25     11.50 o 
  -1   2   4       33.02       32.93      2.49 o 
   0   2   4       81.86       72.87      4.13 o 
   1   2   4      350.69      343.00     20.78 o 
   2   2   4      521.29      548.82     34.11 o 
   3   2   4       30.45       31.71      2.39 o 
   4   2   4      216.58      224.98      6.52 o 
   5   2   4       37.39       25.24      2.87 o 
   6   2   4     4887.41     5085.38    355.48 o 
   7   2   4      869.42      819.31     45.22 o 
   8   2   4      192.82      198.11     11.95 o 
   9   2   4      353.84      338.27     70.32 o 
  10   2   4      103.74       98.44     14.57 o 
  11   2   4      814.14      854.01     57.00 o 
  12   2   4       11.35        9.80      6.59 o 
  13   2   4      136.30      158.01     12.73 o 
 -13   3   4       37.30       26.49      9.03 o 
 -12   3   4       24.09       31.47      8.42 o 
 -11   3   4       86.51       87.71     10.08 o 
 -10   3   4      416.02      426.99     26.86 o 
  -9   3   4       10.13       10.79      4.68 o 
  -8   3   4      395.86      372.88     21.60 o 
  -7   3   4        8.56        8.60      4.23 o 
  -6   3   4      342.77      343.74     34.72 o 
  -5   3   4      539.59      560.24     37.56 o 
  -4   3   4      177.95      149.46      9.67 o 
  -3   3   4       64.17       62.70      3.87 o 
  -2   3   4      281.08      284.14     17.04 o 
  -1   3   4        7.20        6.25      2.06 o 
   0   3   4       87.02      105.50      4.39 o 
   1   3   4     1081.04     1068.74     34.16 o 
   2   3   4       10.24       12.16      2.41 o 
   3   3   4      591.98      660.75     40.19 o 
   4   3   4      121.91      123.33      7.02 o 
   5   3   4      566.55      587.44     47.21 o 
   6   3   4     1127.40     1051.88     71.11 o 
   7   3   4      597.63      582.24     48.80 o 
   8   3   4      299.20      312.19     21.79 o 
   9   3   4      110.24      118.39     14.28 o 
  10   3   4      251.95      280.24     21.24 o 
  11   3   4        2.23        0.25      5.79 o 
  12   3   4      202.55      224.52     21.65 o 
 -12   4   4       45.57       66.41     28.84 o 
 -11   4   4      386.77      420.68     65.38 o 
 -10   4   4       41.38       42.14      8.20 o 
  -9   4   4      321.14      335.59     33.55 o 
  -8   4   4        3.96        6.89      4.97 o 
  -7   4   4        4.25        8.28      4.43 o 
  -6   4   4       16.36       23.63      4.97 o 
  -5   4   4      308.75      320.46     48.03 o 
  -4   4   4       15.22       17.01      4.14 o 
  -3   4   4        7.99       12.56      3.10 o 
  -2   4   4        9.74       11.90      2.91 o 
  -1   4   4       27.59       36.04      3.56 o 
   0   4   4       86.12       85.60      4.80 o 
   1   4   4       51.60       56.10      3.65 o 
   2   4   4      198.80      195.99      6.60 o 
   3   4   4        1.70        1.75      3.18 o 
   4   4   4      113.06      105.65     12.74 o 
   5   4   4       21.38       25.50      5.80 o 
   6   4   4     1237.53     1194.79    146.19 o 
   7   4   4      236.99      231.48     45.52 o 
   8   4   4       93.58       99.39     10.46 o 
   9   4   4      129.69      122.62     13.15 o 
  10   4   4       33.54       39.83      9.63 o 
  11   4   4      255.64      287.99     68.13 o 
  12   4   4        3.03        2.24      7.44 o 
 -11   5   4       21.33       22.47     12.35 o 
 -10   5   4      110.41      126.06     14.19 o 
  -9   5   4        8.49       11.02      7.66 o 
  -8   5   4       94.56       88.22     10.86 o 
  -7   5   4        0.90        1.81      5.66 o 
  -6   5   4       51.17       53.06      8.46 o 
  -5   5   4      107.70      100.55     10.09 o 
  -4   5   4       57.68       45.03      7.34 o 
  -3   5   4       21.11       27.83      6.08 o 
  -2   5   4        4.02        6.16      3.80 o 
  -1   5   4        3.00        4.16      3.33 o 
   0   5   4        6.12       10.14      3.40 o 
   1   5   4      122.83      117.89      7.66 o 
   2   5   4       21.22       21.18      4.77 o 
   3   5   4       34.88       32.50      5.27 o 
   4   5   4        8.63        5.34      5.26 o 
   5   5   4       49.87       51.78      8.11 o 
   6   5   4      236.37      238.59     14.44 o 
   7   5   4      103.56      103.90     16.76 o 
   8   5   4       96.19      115.75     13.02 o 
   9   5   4       21.34       28.44      8.39 o 
  10   5   4       87.30      115.37     14.01 o 
  -9   6   4       39.63       40.72     11.34 o 
  -8   6   4        1.74        0.02      8.18 o 
  -7   6   4        3.23        5.09      6.50 o 
  -6   6   4       12.74       14.99      7.36 o 
  -5   6   4       49.17       44.07      8.96 o 
  -4   6   4        6.20       10.03      6.45 o 
  -3   6   4        4.04        5.65      5.55 o 
  -2   6   4        0.18        0.88      4.91 o 
  -1   6   4        0.10        0.00      4.68 o 
   0   6   4       29.59       36.35      6.20 o 
   1   6   4        0.22        0.00      4.47 o 
   2   6   4       76.05       83.83      7.87 o 
   3   6   4        0.03        0.00      4.62 o 
   4   6   4       73.36       74.22     10.13 o 
   5   6   4        0.09        0.30      6.33 o 
   6   6   4      208.74      215.94     31.29 o 
   7   6   4       13.79       17.75      9.06 o 
   8   6   4       21.12       26.55     10.12 o 
   9   6   4       16.49       22.84      9.98 o 
  -6   7   4        4.15        6.71      8.20 o 
  -5   7   4       10.56       10.58      7.59 o 
  -4   7   4        4.06        8.37      7.36 o 
  -3   7   4        4.05        3.52     10.49 o 
  -2   7   4        0.12        1.14      6.41 o 
  -1   7   4        3.42        5.48      7.04 o 
   0   7   4        1.19        3.31      6.87 o 
   1   7   4       12.90       16.62      8.02 o 
   2   7   4        4.13        6.40      6.09 o 
   3   7   4        4.49        7.01      7.94 o 
   4   7   4        1.94        3.26      7.83 o 
   5   7   4        4.85       12.25      8.81 o 
   6   7   4       27.85       30.66     10.72 o 
  -1   8   4        1.00        2.12      8.07 o 
   0   8   4        1.61        2.74      8.51 o 
   1   8   4        1.29        4.84      8.60 o 
 -13   0   5       73.35       83.90     16.68 o 
 -12   0   5       45.25       36.53     12.64 o 
 -11   0   5      229.33      234.64     15.41 o 
 -10   0   5      558.47      575.65     19.83 o 
  -9   0   5        3.10        4.19      4.91 o 
  -8   0   5       81.07       96.59     10.20 o 
  -7   0   5      110.76      146.73     13.27 o 
  -6   0   5        5.71        9.35      3.16 o 
  -5   0   5      417.94      540.98     32.86 o 
  -4   0   5       74.41       55.63      6.71 o 
  -3   0   5        1.33        3.91      2.06 o 
  -2   0   5       99.98       70.36     34.30 o 
  -1   0   5       44.50       60.26      6.36 o 
   0   0   5     4298.89     5145.83     47.88 o 
   1   0   5     5578.31     5877.16    257.30 o 
   2   0   5      238.10      244.54      7.68 o 
   3   0   5     3032.44     3129.77    146.32 o 
   4   0   5       96.03       98.43      6.46 o 
   5   0   5     1417.50     1470.70    145.46 o 
   6   0   5     2026.63     2027.04    278.23 o 
   7   0   5      783.95      723.75     94.52 o 
   8   0   5      730.06      692.34     89.62 o 
   9   0   5       41.90       60.46      7.69 o 
  10   0   5      166.88      178.64     19.26 o 
  11   0   5      105.50      103.85     16.33 o 
  12   0   5      172.60      181.31     21.32 o 
  13   0   5        4.91        4.90     13.07 o 
 -13   1   5       44.35       46.43      9.12 o 
 -12   1   5       47.03       48.37      7.89 o 
 -11   1   5      973.08      985.47     30.00 o 
 -10   1   5      123.64      115.89      8.75 o 
  -9   1   5      195.10      200.65      8.37 o 
  -8   1   5       30.12       32.60      3.73 o 
  -7   1   5      129.59      109.89      5.17 o 
  -6   1   5      272.42      289.38     11.19 o 
  -5   1   5      704.26      659.07     13.72 o 
  -4   1   5     1719.09     1839.53     48.86 o 
  -3   1   5      932.35     1000.85     30.31 o 
  -2   1   5       33.84       43.03      2.82 o 
  -1   1   5       58.11       63.09      3.88 o 
   0   1   5    11608.72    13590.36    844.04 o 
   1   1   5      118.10      123.23      5.98 o 
   2   1   5      380.11      299.47     27.14 o 
   3   1   5       69.81       72.66      4.36 o 
   4   1   5     1560.76     1559.59     73.53 o 
   5   1   5      201.48      187.80      6.14 o 
   6   1   5     5122.34     5039.65    330.59 o 
   7   1   5      859.38      826.77     58.58 o 
   8   1   5      909.12      907.61     83.37 o 
   9   1   5       23.32       21.53      5.09 o 
  10   1   5        4.65        3.73      4.71 o 
  11   1   5      494.78      535.98     44.06 o 
  12   1   5        5.64        6.64      8.93 o 
  13   1   5        2.61        6.40     10.39 o 
 -13   2   5       65.36       70.77      9.80 o 
 -12   2   5       17.13       15.04      6.78 o 
 -11   2   5      136.74      132.98     10.45 o 
 -10   2   5      261.05      268.51     12.43 o 
  -9   2   5        6.83        4.82      3.98 o 
  -8   2   5       11.47       14.41      3.95 o 
  -7   2   5        0.44        0.00      2.30 o 
  -6   2   5        2.18        3.78      2.41 o 
  -5   2   5       17.33       23.56      3.14 o 
  -4   2   5      205.16      191.22      8.37 o 
  -3   2   5       19.01       15.70      2.34 o 
  -2   2   5        7.14        9.40      2.01 o 
  -1   2   5        4.63        4.20      2.06 o 
   0   2   5     1344.93     1459.41     59.95 o 
   1   2   5     3897.94     4097.62    330.30 o 
   2   2   5        9.52        9.06      1.81 o 
   3   2   5     3089.55     3659.71    253.40 o 
   4   2   5        2.76        5.43      1.97 o 
   5   2   5     2020.57     1915.93     95.85 o 
   6   2   5     1045.80      982.45     59.91 o 
   7   2   5      981.38      893.36     70.17 o 
   8   2   5      347.52      350.08     25.63 o 
   9   2   5       46.05       51.21      6.34 o 
  10   2   5       90.52       87.30      8.29 o 
  11   2   5       59.31       55.62      9.28 o 
  12   2   5      105.16      125.36     10.92 o 
  13   2   5        2.47        1.23      7.79 o 
 -12   3   5       18.07       19.78      7.68 o 
 -11   3   5      552.38      580.58     54.27 o 
 -10   3   5       72.98       77.29      7.49 o 
  -9   3   5      205.16      213.64     13.62 o 
  -8   3   5        3.49        2.21      4.25 o 
  -7   3   5        7.83        3.84      4.06 o 
  -6   3   5       23.79       31.41      4.84 o 
  -5   3   5      204.64      196.05     14.03 o 
  -4   3   5      464.85      512.12     32.14 o 
  -3   3   5      214.46      221.58     14.63 o 
  -2   3   5        2.77        1.01      2.03 o 
  -1   3   5       46.31       53.31      3.54 o 
   0   3   5     3234.70     3266.83     44.05 o 
   1   3   5      312.29      356.13     20.71 o 
   2   3   5      204.07      198.89     11.27 o 
   3   3   5        1.09        1.03      2.40 o 
   4   3   5      347.51      354.70     24.86 o 
   5   3   5      162.70      187.56     19.43 o 
   6   3   5     1425.09     1440.79    113.83 o 
   7   3   5      524.05      534.64     41.46 o 
   8   3   5      274.19      254.39     27.17 o 
   9   3   5       32.33       25.68      6.12 o 
  10   3   5        1.51        0.64      5.49 o 
  11   3   5      259.78      264.57     15.94 o 
  12   3   5        3.06        0.00      7.90 o 
 -11   4   5       41.95       48.12     11.47 o 
 -10   4   5       87.38      109.86     12.49 o 
  -9   4   5        2.36        0.00      5.43 o 
  -8   4   5        2.83        7.93      5.00 o 
  -7   4   5        4.84        5.70      4.47 o 
  -6   4   5        2.10        3.92      4.08 o 
  -5   4   5        0.47        4.74      4.52 o 
  -4   4   5      108.53      100.73      6.87 o 
  -3   4   5        0.87        2.12      2.93 o 
  -2   4   5        0.90        0.00      2.66 o 
  -1   4   5       24.35       24.09      3.94 o 
   0   4   5      256.02      235.92      8.54 o 
   1   4   5      963.17      963.84     30.07 o 
   2   4   5       36.11       33.38      3.95 o 
   3   4   5      750.21      731.67     72.41 o 
   4   4   5        3.06        6.69      3.86 o 
   5   4   5      618.07      579.63     36.66 o 
   6   4   5      231.88      211.70     18.22 o 
   7   4   5      316.24      286.01     21.62 o 
   8   4   5      107.40      111.11     12.08 o 
   9   4   5       10.54       13.70      6.74 o 
  10   4   5       46.79       57.51     10.12 o 
  11   4   5       11.54       11.07      8.13 o 
 -10   5   5        6.87       10.32      8.84 o 
  -9   5   5       36.58       45.39     10.51 o 
  -8   5   5        1.26        2.18      6.71 o 
  -7   5   5        0.43        2.79      5.85 o 
  -6   5   5       31.67       29.05      7.39 o 
  -5   5   5       39.53       40.04      7.83 o 
  -4   5   5      100.09      105.16     10.00 o 
  -3   5   5       40.10       36.04      6.57 o 
  -2   5   5        0.32        0.96      3.61 o 
  -1   5   5        9.69       12.94      4.17 o 
   0   5   5      487.43      461.45     15.47 o 
   1   5   5       22.24       27.18      5.22 o 
   2   5   5      167.40      172.73      9.37 o 
   3   5   5        3.88        4.76      4.19 o 
   4   5   5      188.55      192.21     12.43 o 
   5   5   5       65.15       65.25      8.93 o 
   6   5   5      363.80      357.19     42.04 o 
   7   5   5       94.34      100.49     14.87 o 
   8   5   5       72.21       81.58     10.86 o 
   9   5   5        4.26        4.72      6.87 o 
  10   5   5        0.11        0.00      6.83 o 
  -9   6   5        0.23        0.00      7.60 o 
  -8   6   5        5.40        4.71      7.99 o 
  -7   6   5        0.55        3.44      7.99 o 
  -6   6   5        1.18        8.27      7.12 o 
  -5   6   5        3.63        1.93      6.40 o 
  -4   6   5       10.96       16.52      6.92 o 
  -3   6   5        0.28        0.50      4.97 o 
  -2   6   5        0.56        2.10      5.08 o 
  -1   6   5       11.68       11.61      6.50 o 
   0   6   5       54.24       57.51      8.37 o 
   1   6   5      105.21      119.01      9.07 o 
   2   6   5       30.55       31.13      6.45 o 
   3   6   5       63.83       70.76      7.84 o 
   4   6   5        1.32        1.65      6.08 o 
   5   6   5       55.96       60.94      9.66 o 
   6   6   5       39.96       27.42     12.21 o 
   7   6   5       31.49       34.69      9.73 o 
   8   6   5       30.11       37.51     10.35 o 
  -6   7   5        8.59        8.43      8.54 o 
  -5   7   5        4.57        1.25      7.13 o 
  -4   7   5       13.21       12.79      7.56 o 
  -3   7   5       10.68       17.11     11.69 o 
  -2   7   5        0.36        0.81      6.46 o 
  -1   7   5        6.64       11.43      7.51 o 
   0   7   5       40.81       48.71      9.99 o 
   1   7   5        4.32        8.01      7.93 o 
   2   7   5       24.23       28.66      9.48 o 
   3   7   5        0.06        0.71      7.47 o 
   4   7   5       28.23       35.57     10.09 o 
   5   7   5        6.24        7.26      8.54 o 
   6   7   5       35.81       39.66     11.56 o 
 -13   0   6        0.26        0.00     10.40 o 
 -12   0   6       11.61       17.11     11.35 o 
 -11   0   6       89.91       73.89     10.33 o 
 -10   0   6      174.36      150.08     11.94 o 
  -9   0   6       54.25       60.41      7.90 o 
  -8   0   6       11.96       11.27      4.16 o 
  -7   0   6      192.66      183.78      8.30 o 
  -6   0   6       50.56       44.30      4.57 o 
  -5   0   6      451.17      372.98     25.97 o 
  -4   0   6      852.05      876.41     16.81 o 
  -3   0   6      335.12      338.98     14.96 o 
  -2   0   6      558.31      594.99     18.83 o 
  -1   0   6     3582.87     3858.53     45.99 o 
   0   0   6     6376.21     7385.74     63.01 o 
   1   0   6     2397.96     2513.83    121.65 o 
   2   0   6     6598.97     6820.82     40.38 o 
   3   0   6       84.18       84.31      5.98 o 
   4   0   6     2952.96     3322.38    228.37 o 
   5   0   6       65.87       64.79      5.89 o 
   6   0   6     4400.70     4363.43    539.41 o 
   7   0   6      245.05      235.76     35.42 o 
   8   0   6      449.29      366.99     60.69 o 
   9   0   6      155.10      114.09     10.40 o 
  10   0   6       44.43       37.74     12.55 o 
  11   0   6       59.20       44.36     14.10 o 
  12   0   6        0.57        3.44     12.89 o 
  13   0   6        9.12       11.43     15.56 o 
 -13   1   6       21.59       22.71      7.79 o 
 -12   1   6        7.53        7.19      6.34 o 
 -11   1   6       44.76       42.49      7.49 o 
 -10   1   6      561.63      501.66     19.46 o 
  -9   1   6       33.04       29.23      4.43 o 
  -8   1   6      148.10      134.90      7.85 o 
  -7   1   6        5.10        7.10      2.72 o 
  -6   1   6        2.10        1.67      2.24 o 
  -5   1   6      258.77      248.95      9.28 o 
  -4   1   6      726.55      737.76     26.88 o 
  -3   1   6       30.46       40.90      3.16 o 
  -2   1   6       52.72       67.67      4.65 o 
  -1   1   6     1035.77     1261.58     73.49 o 
   0   1   6      632.98      642.33     37.59 o 
   1   1   6    16326.92    18172.24    779.13 o 
   2   1   6      187.51      183.73      7.78 o 
   3   1   6     3157.92     3426.87    137.72 o 
   4   1   6      233.08      259.38     13.52 o 
   5   1   6      863.76      826.51     38.89 o 
   6   1   6      664.19      642.33     32.82 o 
   7   1   6      668.35      690.63     36.90 o 
   8   1   6       63.99       62.35      6.44 o 
   9   1   6      228.00      210.03     24.50 o 
  10   1   6       39.68       43.23      6.80 o 
  11   1   6       12.75       17.59      6.34 o 
  12   1   6      137.73      153.78     15.36 o 
  13   1   6        0.86        0.00     10.15 o 
 -13   2   6        2.21        3.63      7.57 o 
 -12   2   6        2.95        3.02      5.72 o 
 -11   2   6      125.82      122.68     10.12 o 
 -10   2   6      116.54      125.82      9.57 o 
  -9   2   6      115.70      121.93      7.62 o 
  -8   2   6        7.67        7.09      3.39 o 
  -7   2   6       29.64       31.84      3.77 o 
  -6   2   6       16.31       21.62      3.50 o 
  -5   2   6      365.11      363.66     13.64 o 
  -4   2   6      115.94      117.14      5.30 o 
  -3   2   6      141.85      144.31      5.96 o 
  -2   2   6      176.52      166.58      5.14 o 
  -1   2   6     1598.66     1765.26     41.13 o 
   0   2   6     3549.52     4088.22    174.08 o 
   1   2   6     1981.81     2195.93    167.96 o 
   2   2   6     3666.23     4121.24    258.29 o 
   3   2   6      227.10      268.14     10.89 o 
   4   2   6     1271.62     1352.28     49.53 o 
   5   2   6       24.49       27.62      3.50 o 
   6   2   6     2022.78     2108.73    132.28 o 
   7   2   6      237.81      221.32     15.51 o 
   8   2   6      154.88      157.26     13.98 o 
   9   2   6       57.08       58.76      7.02 o 
  10   2   6       16.71       13.82      5.77 o 
  11   2   6       61.48       45.51      7.93 o 
  12   2   6        0.97        0.00      6.33 o 
 -12   3   6        2.24        4.94      7.43 o 
 -11   3   6       29.53       26.34     10.32 o 
 -10   3   6      165.90      190.05     15.14 o 
  -9   3   6       27.75       26.91      6.27 o 
  -8   3   6      130.32      117.83      8.53 o 
  -7   3   6       67.09       65.93      6.97 o 
  -6   3   6        2.08        3.06      3.23 o 
  -5   3   6      307.21      298.50     28.34 o 
  -4   3   6      434.49      474.59     41.22 o 
  -3   3   6       11.65       12.35      2.83 o 
  -2   3   6       14.26       16.16      3.30 o 
  -1   3   6      453.32      443.09     14.96 o 
   0   3   6      188.62      187.76      7.68 o 
   1   3   6     6030.14     6382.43    400.84 o 
   2   3   6        3.80        0.00      2.24 o 
   3   3   6     1475.76     1585.33    115.65 o 
   4   3   6      144.94      159.22     26.04 o 
   5   3   6      676.10      550.04     58.59 o 
   6   3   6      258.62      233.89     12.46 o 
   7   3   6      474.69      434.63     55.49 o 
   8   3   6       15.31       14.02      6.30 o 
   9   3   6       58.80       58.41      9.20 o 
  10   3   6       17.11       14.00      7.27 o 
  11   3   6        3.11        6.77      8.34 o 
  12   3   6       57.87       82.05     13.50 o 
 -11   4   6       51.82       50.19     13.36 o 
 -10   4   6       24.66       25.16      9.89 o 
  -9   4   6       40.13       44.93      9.92 o 
  -8   4   6        6.72        6.65      6.63 o 
  -7   4   6        1.71        4.13      5.29 o 
  -6   4   6        9.04        8.78      5.57 o 
  -5   4   6      125.54      114.94      9.75 o 
  -4   4   6       19.92       27.21      4.72 o 
  -3   4   6       70.16       80.09      7.39 o 
  -2   4   6       55.98       54.22      5.34 o 
  -1   4   6      358.65      375.40     11.09 o 
   0   4   6      948.28      997.58     16.95 o 
   1   4   6      548.71      571.98     44.35 o 
   2   4   6      996.63     1058.25     61.87 o 
   3   4   6       56.15       75.82     10.44 o 
   4   4   6      413.35      466.83     75.69 o 
   5   4   6       37.13       36.97      7.14 o 
   6   4   6      578.83      612.79     50.03 o 
   7   4   6      111.79      122.11     14.83 o 
   8   4   6       47.10       59.86      9.29 o 
   9   4   6        9.40        9.76      6.63 o 
  10   4   6        4.77        9.96      7.45 o 
  11   4   6       25.41       25.87      9.45 o 
 -10   5   6       66.98       73.66     12.81 o 
  -9   5   6        0.95        0.44      7.28 o 
  -8   5   6        4.53        6.65      7.27 o 
  -7   5   6        2.20        2.98      6.42 o 
  -6   5   6        3.78        6.50      6.50 o 
  -5   5   6       19.71       24.53      7.20 o 
  -4   5   6       91.50      103.12     10.12 o 
  -3   5   6        0.35        0.00      4.22 o 
  -2   5   6       13.18       15.04      4.63 o 
  -1   5   6      101.27      113.49      7.73 o 
   0   5   6       66.89       67.30      5.78 o 
   1   5   6     1007.78     1009.89     55.70 o 
   2   5   6       16.48       16.57      5.17 o 
   3   5   6      203.83      195.72     17.26 o 
   4   5   6        8.06       11.76      5.72 o 
   5   5   6       94.11       92.97     10.31 o 
   6   5   6       46.46       50.18      8.97 o 
   7   5   6       60.83       50.83      9.80 o 
   8   5   6        7.48        5.91      7.00 o 
   9   5   6       15.95       18.27      7.85 o 
  10   5   6        0.13        1.42      7.49 o 
  -8   6   6        0.01        0.00      8.05 o 
  -7   6   6        0.86        0.28      6.94 o 
  -6   6   6        1.73        3.81      6.80 o 
  -5   6   6       22.15       32.57      8.75 o 
  -4   6   6       10.97       14.68      7.07 o 
  -3   6   6       31.82       38.32      7.99 o 
  -2   6   6       11.46       12.56      6.37 o 
  -1   6   6       66.48       65.77      9.63 o 
   0   6   6      137.76      133.82      9.57 o 
   1   6   6       64.93       59.06      7.63 o 
   2   6   6      151.84      162.94     11.66 o 
   3   6   6        3.03        4.35      5.66 o 
   4   6   6      106.80      117.26     12.27 o 
   5   6   6       14.64       18.86      8.29 o 
   6   6   6      114.13      114.15     12.73 o 
   7   6   6       14.76       15.58      9.28 o 
   8   6   6       12.77       10.89      9.64 o 
  -5   7   6        0.35        0.69      7.47 o 
  -4   7   6        8.29        9.98      7.74 o 
  -3   7   6        0.33        7.82     10.23 o 
  -2   7   6        0.84        3.23      7.00 o 
  -1   7   6       12.77       14.74      7.78 o 
   0   7   6        4.03        6.38      7.53 o 
   1   7   6       99.29      112.18     12.74 o 
   2   7   6        1.29        3.56      6.64 o 
   3   7   6       21.41       26.67      9.62 o 
   4   7   6        1.49        0.61      8.41 o 
   5   7   6       10.99       15.04      9.69 o 
 -13   0   7       27.27       34.13     13.32 o 
 -12   0   7        3.75        7.22     11.09 o 
 -11   0   7        0.49        0.00      6.87 o 
 -10   0   7      306.07      292.04     15.44 o 
  -9   0   7       59.48       45.47      7.57 o 
  -8   0   7      221.12      191.72     11.48 o 
  -7   0   7        1.93        3.00      3.43 o 
  -6   0   7     1287.24     1185.77     22.85 o 
  -5   0   7       28.19       28.34      8.13 o 
  -4   0   7     4872.47     5171.62     62.32 o 
  -3   0   7      140.13      122.42     10.40 o 
  -2   0   7      442.49      371.73     16.42 o 
  -1   0   7       48.67       31.46      6.28 o 
   0   0   7     1377.68     1654.13     32.32 o 
   1   0   7    10652.96    11338.81    484.35 o 
   2   0   7      875.39      858.89     15.48 o 
   3   0   7       97.37       81.89      6.32 o 
   4   0   7       14.01       16.07      4.07 o 
   5   0   7     1416.07     1468.93    129.82 o 
   6   0   7      118.83      136.55     17.62 o 
   7   0   7      206.29      242.00     34.56 o 
   8   0   7       98.83       96.50      9.76 o 
   9   0   7      187.80      151.10     15.77 o 
  10   0   7       50.98       72.81     14.87 o 
  11   0   7        1.36        0.00     11.52 o 
  12   0   7      264.06      283.86     27.51 o 
  13   0   7        7.06        7.91     17.62 o 
 -13   1   7        5.84       10.90      7.48 o 
 -12   1   7        9.58        9.97      6.49 o 
 -11   1   7       29.42       25.92      6.96 o 
 -10   1   7       35.79       31.29      5.74 o 
  -9   1   7      647.93      612.37     40.41 o 
  -8   1   7        1.84        0.61      2.88 o 
  -7   1   7       17.94       19.03      3.42 o 
  -6   1   7       30.20       33.56      3.63 o 
  -5   1   7     1640.84     1719.50     74.11 o 
  -4   1   7     1148.20     1209.71     64.51 o 
  -3   1   7     1929.06     2038.26     94.08 o 
  -2   1   7      473.19      482.52     33.63 o 
  -1   1   7      385.38      398.78     27.04 o 
   0   1   7     2862.74     2734.50    210.38 o 
   1   1   7     1603.17     1491.88    139.86 o 
   2   1   7     6220.24     6636.51    225.21 o 
   3   1   7        4.95        2.75      2.25 o 
   4   1   7       41.91       43.40      3.72 o 
   5   1   7       19.20       22.67      3.28 o 
   6   1   7      836.25      905.93     48.40 o 
   7   1   7      172.73      179.47      8.57 o 
   8   1   7       79.82       73.02      7.00 o 
   9   1   7      488.14      415.21     55.02 o 
  10   1   7       24.60       25.38      6.36 o 
  11   1   7        6.17        3.08      6.26 o 
  12   1   7       11.08       12.17     10.50 o 
 -12   2   7        6.28        3.78      6.61 o 
 -11   2   7        2.99        4.67      5.84 o 
 -10   2   7      114.33      122.61      9.83 o 
  -9   2   7       39.11       37.93      5.64 o 
  -8   2   7      270.38      264.25      9.59 o 
  -7   2   7       15.48       15.85      3.87 o 
  -6   2   7      526.62      515.98     17.25 o 
  -5   2   7       50.24       51.34      4.59 o 
  -4   2   7     2837.50     2994.04     79.83 o 
  -3   2   7      462.52      470.74      9.06 o 
  -2   2   7      553.86      548.95     23.01 o 
  -1   2   7      161.72      154.48     11.71 o 
   0   2   7     1219.13     1368.90     83.77 o 
   1   2   7     6805.07     7573.17    582.84 o 
   2   2   7      364.39      353.25     18.36 o 
   3   2   7      179.33      171.42      5.85 o 
   4   2   7        5.97        8.94      2.80 o 
   5   2   7     1118.41     1158.64     39.98 o 
   6   2   7      129.54      125.87     12.22 o 
   7   2   7      261.48      266.97     27.10 o 
   8   2   7       44.61       46.83      6.12 o 
   9   2   7       60.07       67.16      7.63 o 
  10   2   7       46.68       45.21      7.68 o 
  11   2   7        0.16        0.70      6.47 o 
  12   2   7      171.44      184.79     32.32 o 
 -12   3   7       11.06       10.46     10.77 o 
 -11   3   7       46.99       40.23     10.32 o 
 -10   3   7        9.66        7.85      6.60 o 
  -9   3   7      445.88      452.16     38.59 o 
  -8   3   7        4.18        7.06      5.18 o 
  -7   3   7       58.62       57.89      6.81 o 
  -6   3   7       14.14       12.65      4.57 o 
  -5   3   7      984.04     1006.96     57.86 o 
  -4   3   7      115.29      113.92      7.02 o 
  -3   3   7      752.08      751.29     18.31 o 
  -2   3   7       71.85       89.87      6.30 o 
  -1   3   7       87.93       86.12      6.65 o 
   0   3   7     1345.71     1480.00     45.86 o 
   1   3   7      640.96      638.04     48.01 o 
   2   3   7     2261.99     2487.16    168.14 o 
   3   3   7       38.22       45.97      4.24 o 
   4   3   7       11.61       11.66      4.10 o 
   5   3   7        6.41        3.68      3.55 o 
   6   3   7      285.87      265.99     15.47 o 
   7   3   7       83.35       87.30     18.22 o 
   8   3   7       13.08       17.81      6.56 o 
   9   3   7      161.74      153.35     13.43 o 
  10   3   7       21.61       17.29      7.89 o 
  11   3   7        0.54        0.30      6.95 o 
 -11   4   7        4.77        0.00     11.19 o 
 -10   4   7       36.19       43.51     12.02 o 
  -9   4   7       21.19       20.83      9.61 o 
  -8   4   7       56.09       61.11      9.91 o 
  -7   4   7        2.59        0.32      5.28 o 
  -6   4   7      150.39      146.80     11.52 o 
  -5   4   7       29.10       25.51      6.55 o 
  -4   4   7      765.94      759.26     33.73 o 
  -3   4   7      122.46      103.41      7.35 o 
  -2   4   7      250.97      263.04     16.42 o 
  -1   4   7       60.25       61.35      5.86 o 
   0   4   7      397.71      401.18     18.77 o 
   1   4   7     1841.66     1891.94     99.74 o 
   2   4   7       81.57       82.54      9.85 o 
   3   4   7      121.02      116.72     17.52 o 
   4   4   7        2.90        6.26      4.37 o 
   5   4   7      275.60      238.59     14.06 o 
   6   4   7       40.81       35.50      7.77 o 
   7   4   7       74.10       71.78      9.97 o 
   8   4   7        6.35        4.06      6.36 o 
   9   4   7       11.15       15.58      7.84 o 
  10   4   7       12.22       10.91      8.34 o 
  11   4   7        0.26        0.00      8.28 o 
 -10   5   7        3.17        1.28      8.64 o 
  -9   5   7       56.12       52.44     18.05 o 
  -8   5   7        0.20        0.00      7.44 o 
  -7   5   7        1.98        0.40      5.82 o 
  -6   5   7        0.85        0.00      5.58 o 
  -5   5   7      193.04      185.58     13.21 o 
  -4   5   7       39.37       37.02      7.55 o 
  -3   5   7      169.10      171.68     11.51 o 
  -2   5   7       32.42       34.86      5.69 o 
  -1   5   7       19.57       21.13      5.05 o 
   0   5   7      338.22      341.07     21.90 o 
   1   5   7       87.34       78.22      8.97 o 
   2   5   7      443.59      443.40     55.05 o 
   3   5   7        0.58        0.00      4.33 o 
   4   5   7       17.03       19.47      6.84 o 
   5   5   7       17.04       14.24      6.89 o 
   6   5   7      109.67      120.78     19.21 o 
   7   5   7       21.71       26.97      8.88 o 
   8   5   7       11.44       12.81      7.98 o 
   9   5   7       30.34       32.66      9.74 o 
  -8   6   7        0.16        0.99      7.56 o 
  -7   6   7        2.32        5.97      7.81 o 
  -6   6   7       46.22       39.83     10.25 o 
  -5   6   7        0.32        0.00      6.66 o 
  -4   6   7      102.43      111.39     11.86 o 
  -3   6   7        1.24        3.92      6.19 o 
  -2   6   7       31.21       39.30      7.96 o 
  -1   6   7        8.33       12.85      7.35 o 
   0   6   7       47.19       51.65      7.78 o 
   1   6   7      260.30      266.95     12.95 o 
   2   6   7       13.72       13.76      6.07 o 
   3   6   7       26.87       28.72      8.35 o 
   4   6   7        0.05        6.06      7.09 o 
   5   6   7       25.96       34.30      9.54 o 
   6   6   7        8.23       10.15      8.36 o 
   7   6   7        4.91       10.76      9.12 o 
  -5   7   7       21.57       25.79     13.67 o 
  -4   7   7        4.36        1.73      7.88 o 
  -3   7   7       22.48       32.84     13.93 o 
  -2   7   7        6.02        6.08      7.75 o 
  -1   7   7        5.55        5.81      7.61 o 
   0   7   7       44.50       49.01     10.42 o 
   1   7   7       11.67        8.12      7.91 o 
   2   7   7       43.79       45.01      8.74 o 
   3   7   7        0.23        1.48      7.78 o 
   4   7   7        3.76        5.86      8.94 o 
 -13   0   8        7.63        7.99     11.43 o 
 -12   0   8       13.88       15.47     12.12 o 
 -11   0   8        9.30       13.12      7.96 o 
 -10   0   8      223.67      185.54     13.34 o 
  -9   0   8      893.14      832.16     23.22 o 
  -8   0   8       26.18       16.51      4.89 o 
  -7   0   8       48.78       38.15      8.09 o 
  -6   0   8       11.35        7.70      3.57 o 
  -5   0   8     3776.97     4041.04     60.26 o 
  -4   0   8     1558.10     1683.10     37.82 o 
  -3   0   8     2883.80     2962.39     48.74 o 
  -2   0   8      561.05      565.16     21.41 o 
  -1   0   8     2245.37     2406.60     42.12 o 
   0   0   8     1736.17     1773.27     35.85 o 
   1   0   8     2480.09     2473.10     97.62 o 
   2   0   8     5142.36     5189.50     40.19 o 
   3   0   8       19.83       20.95      4.35 o 
   4   0   8      872.21      936.32     43.58 o 
   5   0   8       13.85       11.45      4.49 o 
   6   0   8       10.18       10.03      4.95 o 
   7   0   8       47.76       57.84      7.40 o 
   8   0   8      175.71      164.79     20.07 o 
   9   0   8       70.02       63.74      8.73 o 
  10   0   8       13.86       11.09     11.35 o 
  11   0   8        0.92        0.00     12.21 o 
  12   0   8       87.17       92.58     20.63 o 
 -12   1   8        0.20        0.00      6.16 o 
 -11   1   8        6.93        6.30      6.01 o 
 -10   1   8      438.92      389.07     16.02 o 
  -9   1   8      116.26      114.44      8.21 o 
  -8   1   8      158.36      153.04      7.47 o 
  -7   1   8        1.74        1.57      2.87 o 
  -6   1   8      822.64      819.68     45.60 o 
  -5   1   8       61.80       61.70      4.82 o 
  -4   1   8     8261.21     9120.59    437.82 o 
  -3   1   8      143.12      139.73     10.06 o 
  -2   1   8      211.75      213.55      8.25 o 
  -1   1   8      186.84      155.47     13.83 o 
   0   1   8       24.85       11.26      2.55 o 
   1   1   8     1967.78     1936.54     65.77 o 
   2   1   8       46.91       47.48      3.71 o 
   3   1   8       17.15       17.62      3.45 o 
   4   1   8       85.68       77.76      4.87 o 
   5   1   8       56.90       73.77      7.20 o 
   6   1   8       38.55       42.47      4.63 o 
   7   1   8      831.99      817.12     57.21 o 
   8   1   8       25.40       18.69      5.21 o 
   9   1   8      164.58      144.56     11.80 o 
  10   1   8       24.90       22.13      6.67 o 
  11   1   8        2.03        1.16      6.52 o 
  12   1   8      257.76      305.85     20.48 o 
 -12   2   8       15.95       19.06      7.93 o 
 -11   2   8        0.68        0.00      5.87 o 
 -10   2   8      118.65      115.48     12.15 o 
  -9   2   8      806.81      875.24     49.68 o 
  -8   2   8       27.96       27.42      5.10 o 
  -7   2   8      162.01      168.50      7.92 o 
  -6   2   8       72.40       68.28      5.51 o 
  -5   2   8     3168.53     3521.42    100.25 o 
  -4   2   8      408.87      432.45     11.09 o 
  -3   2   8     2047.38     2089.64     51.21 o 
  -2   2   8       71.44       72.96      5.68 o 
  -1   2   8     1036.67     1151.62     82.71 o 
   0   2   8      808.49      890.72     75.92 o 
   1   2   8     1171.63     1297.08    112.47 o 
   2   2   8     2985.78     3039.05    145.14 o 
   3   2   8       24.30       24.25      3.48 o 
   4   2   8      544.72      581.11     17.52 o 
   5   2   8        0.08        0.00      2.86 o 
   6   2   8        3.08        3.38      4.58 o 
   7   2   8       26.18       26.76      6.65 o 
   8   2   8       79.55       68.07      9.13 o 
   9   2   8       34.37       36.30      8.65 o 
  10   2   8        3.29        2.40      7.11 o 
  11   2   8        0.61        0.00      7.63 o 
  12   2   8       53.43       48.29     11.70 o 
 -11   3   8        0.26        5.16     13.07 o 
 -10   3   8      143.17      142.56     26.69 o 
  -9   3   8       87.34       85.38     12.34 o 
  -8   3   8       17.61       25.99      8.21 o 
  -7   3   8        0.05        1.00      5.58 o 
  -6   3   8      217.98      231.96     12.98 o 
  -5   3   8      169.99      134.70     12.16 o 
  -4   3   8     3019.80     3239.62    115.12 o 
  -3   3   8      277.24      272.36     10.25 o 
  -2   3   8      162.03      156.96      7.99 o 
  -1   3   8      204.59      186.79     15.04 o 
   0   3   8       37.69       42.25      4.94 o 
   1   3   8      958.46      978.18     64.32 o 
   2   3   8       26.11       31.49      4.09 o 
   3   3   8       34.48       26.61      3.96 o 
   4   3   8        3.87        2.60      3.97 o 
   5   3   8       52.53       43.44      7.03 o 
   6   3   8       41.70       43.74      7.82 o 
   7   3   8      447.00      408.48     42.47 o 
   8   3   8        5.21        1.69      5.73 o 
   9   3   8       34.81       34.68      8.92 o 
  10   3   8       20.14       17.35      8.78 o 
  11   3   8        0.18        0.00      7.48 o 
 -10   4   8       38.05       39.96     11.70 o 
  -9   4   8      233.15      258.96     36.41 o 
  -8   4   8       14.05       15.33      7.86 o 
  -7   4   8       66.42       57.80      9.73 o 
  -6   4   8       25.58       19.60      7.00 o 
  -5   4   8      997.22      990.20     87.38 o 
  -4   4   8       82.46       88.62      7.41 o 
  -3   4   8      585.64      560.96     24.11 o 
  -2   4   8       24.67       31.76      5.24 o 
  -1   4   8      203.36      204.53      9.62 o 
   0   4   8      272.29      289.23     21.32 o 
   1   4   8      251.99      252.97     13.40 o 
   2   4   8      792.49      793.07     57.08 o 
   3   4   8        6.75        3.82      4.10 o 
   4   4   8      112.18      111.64     19.73 o 
   5   4   8        1.02        1.40      6.03 o 
   6   4   8        7.62       12.37      6.77 o 
   7   4   8       18.41       23.88      8.12 o 
   8   4   8       37.13       35.65      9.04 o 
   9   4   8        4.68        5.35      7.16 o 
  10   4   8        2.59        6.51      7.73 o 
  -9   5   8       22.62       29.18     10.50 o 
  -8   5   8       25.30       50.29     12.34 o 
  -7   5   8        4.84       13.28      7.84 o 
  -6   5   8      114.11      117.88     12.22 o 
  -5   5   8        8.59        5.23      6.47 o 
  -4   5   8      672.39      629.30     21.97 o 
  -3   5   8       15.75       23.16      7.00 o 
  -2   5   8       41.35       49.80      6.65 o 
  -1   5   8       20.60       18.54      5.10 o 
   0   5   8        2.83        4.04      4.13 o 
   1   5   8      209.15      226.98     15.95 o 
   2   5   8        7.18       10.91      5.25 o 
   3   5   8       12.56       10.30      5.41 o 
   4   5   8        1.45        1.92      5.92 o 
   5   5   8       11.61       12.14      6.93 o 
   6   5   8        6.99       13.05      7.09 o 
   7   5   8       78.85       80.72     11.46 o 
   8   5   8        0.07        0.00      7.31 o 
   9   5   8        5.96        5.33      8.18 o 
  -7   6   8        3.04        1.17      7.79 o 
  -6   6   8        0.04        0.00      6.57 o 
  -5   6   8      121.14      126.54     13.59 o 
  -4   6   8       37.29       36.19      9.03 o 
  -3   6   8       88.13      102.55     11.62 o 
  -2   6   8       22.62       21.05      7.70 o 
  -1   6   8       37.18       42.78      9.58 o 
   0   6   8       60.93       70.14      9.74 o 
   1   6   8       40.83       39.79      7.71 o 
   2   6   8      114.12      130.82     14.64 o 
   3   6   8        0.68        0.00      7.07 o 
   4   6   8        7.07        8.65      7.66 o 
   5   6   8        2.18        0.93      7.43 o 
   6   6   8        7.28        9.61      8.99 o 
   7   6   8        5.30        3.78      8.84 o 
  -4   7   8       72.46       69.63     17.62 o 
  -3   7   8        0.12        0.00      9.89 o 
  -2   7   8        3.44        7.80      8.08 o 
  -1   7   8        1.36        6.02      8.40 o 
   0   7   8        0.77        0.00      7.80 o 
   1   7   8       24.77       36.36     10.45 o 
   2   7   8        0.03        0.00      8.26 o 
   3   7   8        2.90        3.81      9.06 o 
 -12   0   9       16.67       11.22      9.46 o 
 -11   0   9       77.34       70.65     10.89 o 
 -10   0   9      381.95      394.26     18.48 o 
  -9   0   9      381.16      354.09     31.29 o 
  -8   0   9     1453.41     1330.00     70.88 o 
  -7   0   9       26.08       26.79      6.06 o 
  -6   0   9      322.76      297.71     19.43 o 
  -5   0   9       78.42       90.52     11.95 o 
  -4   0   9     3552.98     3726.14     59.23 o 
  -3   0   9      454.55      457.52     20.98 o 
  -2   0   9      776.48      771.31     26.39 o 
  -1   0   9      650.17      726.09     25.10 o 
   0   0   9       12.50       18.60      4.30 o 
   1   0   9      197.46      191.28      9.22 o 
   2   0   9       11.75       19.23      5.07 o 
   3   0   9      112.07      116.09      7.86 o 
   4   0   9       55.60       49.81      6.32 o 
   5   0   9      798.45      754.00     67.87 o 
   6   0   9       10.51       12.47      5.47 o 
   7   0   9      711.78      651.67     88.54 o 
   8   0   9      264.82      266.58     47.41 o 
   9   0   9      126.43      130.82     23.60 o 
  10   0   9       22.87        9.28     12.55 o 
  11   0   9       14.33       27.94     15.30 o 
  12   0   9      468.33      545.21     36.71 o 
 -12   1   9       32.70       24.51      7.84 o 
 -11   1   9       51.95       45.05      8.07 o 
 -10   1   9      147.49      138.68      8.97 o 
  -9   1   9      795.25      775.77     36.64 o 
  -8   1   9      353.75      393.72     25.42 o 
  -7   1   9      114.68      112.51      7.25 o 
  -6   1   9      115.24      117.22      6.79 o 
  -5   1   9     6113.42     6564.83    287.15 o 
  -4   1   9       31.14       29.57      4.79 o 
  -3   1   9     2857.29     2941.45    186.25 o 
  -2   1   9      210.89      192.26     33.99 o 
  -1   1   9      258.55      235.99     57.80 o 
   0   1   9       69.45       60.20      4.72 o 
   1   1   9      137.92      127.38      5.59 o 
   2   1   9      889.18      882.97     30.78 o 
   3   1   9       48.98       55.41      4.43 o 
   4   1   9      654.27      718.47     21.75 o 
   5   1   9        0.72        4.55      3.10 o 
   6   1   9      802.54      771.93     52.45 o 
   7   1   9      127.78      123.47      7.39 o 
   8   1   9      256.29      269.19     23.24 o 
   9   1   9       10.02        9.62      6.07 o 
  10   1   9       40.30       41.40      8.29 o 
  11   1   9       21.39       50.55     17.45 o 
  12   1   9      119.53      161.62     25.53 o 
 -12   2   9       10.21        1.55     15.56 o 
 -11   2   9       72.87       66.71     17.88 o 
 -10   2   9      202.78      176.75     20.55 o 
  -9   2   9      335.79      362.09     83.08 o 
  -8   2   9      664.86      693.25     48.61 o 
  -7   2   9       17.27       18.52      5.50 o 
  -6   2   9       70.42       69.87      6.88 o 
  -5   2   9      177.01      182.04      9.26 o 
  -4   2   9     1932.00     2036.52     96.20 o 
  -3   2   9      747.74      741.52     24.55 o 
  -2   2   9      429.69      426.22     21.07 o 
  -1   2   9       70.68       78.63      7.39 o 
   0   2   9       34.93       47.58      5.14 o 
   1   2   9      283.74      270.09     16.09 o 
   2   2   9       40.15       29.80      3.93 o 
   3   2   9       81.87       81.68      6.20 o 
   4   2   9       35.12       37.45      5.03 o 
   5   2   9      458.45      400.99     29.09 o 
   6   2   9       22.24       22.44      6.58 o 
   7   2   9      538.96      505.70     53.04 o 
   8   2   9      181.49      177.27     19.51 o 
   9   2   9      119.44      100.09     16.63 o 
  10   2   9       14.45        8.05      8.09 o 
  11   2   9       17.42       19.16      9.58 o 
 -11   3   9       28.55       19.43     16.33 o 
 -10   3   9       42.21       62.75     17.24 o 
  -9   3   9      473.98      507.64     83.86 o 
  -8   3   9      123.11      143.35     25.62 o 
  -7   3   9      183.39      185.70     16.63 o 
  -6   3   9       86.27       92.85      8.00 o 
  -5   3   9     3133.66     3361.71     80.40 o 
  -4   3   9        8.97        6.50      4.04 o 
  -3   3   9     1539.03     1635.97     50.13 o 
  -2   3   9        2.39        4.86      3.44 o 
  -1   3   9       88.83       90.21      6.81 o 
   0   3   9        5.17        4.77      3.14 o 
   1   3   9       14.90       16.02      3.75 o 
   2   3   9      357.53      394.55     30.16 o 
   3   3   9       13.99       11.52      3.71 o 
   4   3   9      268.13      178.02     43.26 o 
   5   3   9        6.94        5.01      5.43 o 
   6   3   9      316.65      326.61     37.57 o 
   7   3   9       42.40       39.77      8.40 o 
   8   3   9      133.17      156.84     15.82 o 
   9   3   9        6.00       12.35      7.77 o 
  10   3   9       18.20       22.67      9.30 o 
  11   3   9       15.26       18.52      9.88 o 
 -10   4   9       66.53       76.61     15.09 o 
  -9   4   9      126.91      143.69     28.50 o 
  -8   4   9      184.93      197.67     23.08 o 
  -7   4   9        8.71       10.97      7.20 o 
  -6   4   9       28.99       33.61      8.48 o 
  -5   4   9       76.86       82.32     10.18 o 
  -4   4   9      678.70      705.87     42.90 o 
  -3   4   9      264.48      251.09     14.48 o 
  -2   4   9      157.80      156.51      9.25 o 
  -1   4   9        0.97        1.10      3.76 o 
   0   4   9       19.04       19.02      4.28 o 
   1   4   9      100.84      108.33      6.94 o 
   2   4   9       21.34       18.77      5.18 o 
   3   4   9       18.47       13.26      5.17 o 
   4   4   9        6.87        7.05      4.90 o 
   5   4   9      118.49       99.44     10.97 o 
   6   4   9        8.72        9.86      7.00 o 
   7   4   9      169.89      152.45     13.22 o 
   8   4   9       41.10       39.58      9.97 o 
   9   4   9       46.53       44.10     17.62 o 
  10   4   9        4.68        3.66      8.64 o 
  -9   5   9       75.06       89.75     14.44 o 
  -8   5   9       28.41       40.57     10.93 o 
  -7   5   9       17.97       20.44      9.05 o 
  -6   5   9        7.99        8.49      7.64 o 
  -5   5   9      491.87      518.40     21.83 o 
  -4   5   9        4.55        7.25      7.25 o 
  -3   5   9      291.73      287.78     15.91 o 
  -2   5   9       14.09       21.28      5.89 o 
  -1   5   9        9.69        8.63      5.08 o 
   0   5   9       15.86       23.69      7.41 o 
   1   5   9        1.42        3.36      5.33 o 
   2   5   9       84.95      103.77     22.84 o 
   3   5   9        2.56        3.45      5.43 o 
   4   5   9       37.39       37.37      8.82 o 
   5   5   9        0.60        1.87      7.13 o 
   6   5   9       79.79       85.22     12.15 o 
   7   5   9       12.52       13.02      9.54 o 
   8   5   9       55.99       62.09     11.96 o 
  -6   6   9       22.34       28.73     10.05 o 
  -5   6   9        5.20        4.48      7.76 o 
  -4   6   9      152.31      165.64     14.64 o 
  -3   6   9       13.81       19.28      8.36 o 
  -2   6   9       30.41       40.66     13.93 o 
  -1   6   9        1.53        4.66      7.31 o 
   0   6   9        0.60        3.69      5.77 o 
   1   6   9       12.25       19.68      6.92 o 
   2   6   9        1.09        1.43      5.66 o 
   3   6   9        2.17        5.74      7.74 o 
   4   6   9        0.92        1.94      7.54 o 
   5   6   9       16.49        9.61      8.93 o 
   6   6   9        1.27        2.39      8.85 o 
  -2   7   9        3.60        7.04      8.83 o 
  -1   7   9        0.06        0.00      8.54 o 
   0   7   9        4.58        6.65      8.70 o 
   1   7   9        0.79        2.12      8.02 o 
   2   7   9        9.61        5.51      8.98 o 
 -12   0  10       27.12       25.22     10.96 o 
 -11   0  10       49.11       48.38     10.18 o 
 -10   0  10      606.84      514.86     29.36 o 
  -9   0  10      513.24      459.50     24.67 o 
  -8   0  10      252.81      239.35     13.97 o 
  -7   0  10       34.90       34.39     10.57 o 
  -6   0  10        1.21        2.15      6.71 o 
  -5   0  10      258.56      260.14     18.14 o 
  -4   0  10      213.98      213.63     16.42 o 
  -3   0  10     1915.60     1944.52     44.19 o 
  -2   0  10      113.04      105.14     12.12 o 
  -1   0  10      149.99      153.28     13.67 o 
   0   0  10      146.64      159.33     11.73 o 
   1   0  10      240.75      231.68     10.66 o 
   2   0  10      303.54      304.92     11.85 o 
   3   0  10      102.16       93.15      7.85 o 
   4   0  10      332.20      313.45     25.32 o 
   5   0  10      176.09      137.34     25.75 o 
   6   0  10        9.39       11.95      5.70 o 
   7   0  10      148.43      135.75     18.35 o 
   8   0  10      838.89      875.26    143.18 o 
   9   0  10      148.92      152.63     16.42 o 
  10   0  10       55.40       63.10     16.59 o 
  11   0  10      124.82      149.33     23.12 o 
 -12   1  10        0.34        0.00      6.75 o 
 -11   1  10       75.61       72.73      9.27 o 
 -10   1  10      437.29      415.73     16.05 o 
  -9   1  10      254.98      266.98     12.71 o 
  -8   1  10      937.85      922.58     26.41 o 
  -7   1  10       46.66       43.23      5.65 o 
  -6   1  10        3.66        3.37      4.42 o 
  -5   1  10       47.89       44.47      6.23 o 
  -3   1  10      185.01      149.43     36.53 o 
  -2   1  10      212.47      168.17     32.80 o 
  -1   1  10      171.07      168.32      9.88 o 
   0   1  10        9.60       10.15      3.62 o 
   1   1  10       36.92       35.26      4.78 o 
   2   1  10        0.93        1.87      3.34 o 
   3   1  10      200.57      177.38      8.43 o 
   4   1  10       22.63       22.80      4.54 o 
   5   1  10       71.53       64.98      6.42 o 
   6   1  10       19.94       22.25      5.36 o 
   7   1  10     1462.53     1435.48    118.13 o 
   8   1  10      136.57      153.49     18.57 o 
   9   1  10      373.35      413.10     43.24 o 
  10   1  10       90.50       84.96     12.20 o 
  11   1  10       65.77       73.41     18.74 o 
 -11   2  10       31.84       38.34     16.85 o 
 -10   2  10      357.81      317.49     26.48 o 
  -9   2  10      439.70      452.99     63.23 o 
  -8   2  10      127.94      146.19     12.13 o 
  -7   2  10      105.22      108.98     10.12 o 
  -6   2  10        0.08        0.00      4.46 o 
  -5   2  10      371.51      399.66     19.61 o 
  -4   2  10       61.29       65.59     13.07 o 
  -3   2  10     1605.71     1673.51    132.17 o 
  -2   2  10        0.36        1.12      3.09 o 
  -1   2  10       42.00       39.85      5.26 o 
   0   2  10        7.18        9.77      3.20 o 
   1   2  10      109.08       97.29     14.97 o 
   2   2  10      150.33      151.15      8.30 o 
   3   2  10       45.13       44.43      5.46 o 
   4   2  10      229.10      228.01     11.48 o 
   5   2  10      110.99      101.36      7.76 o 
   6   2  10        2.97        3.77      5.29 o 
   7   2  10       72.10       67.74      9.71 o 
   8   2  10      542.53      556.03     61.64 o 
   9   2  10       89.40       87.60     11.52 o 
  10   2  10       37.78       37.36     10.64 o 
  11   2  10       96.35      105.57     15.95 o 
 -10   3  10      194.06      204.50     25.57 o 
  -9   3  10      158.96      160.26     32.41 o 
  -8   3  10      304.80      317.86     30.00 o 
  -7   3  10       33.73       35.29      8.77 o 
  -6   3  10       10.49       11.20      5.25 o 
  -5   3  10        1.70        2.92      4.65 o 
  -4   3  10     1071.73     1148.79     93.31 o 
  -3   3  10      255.64      251.17     10.97 o 
  -2   3  10       56.47       56.14      8.06 o 
  -1   3  10        0.27        0.12      3.48 o 
   0   3  10        0.77        2.49      3.25 o 
   1   3  10       70.23       78.32      8.85 o 
   2   3  10       19.87       27.72      4.59 o 
   3   3  10      110.97       90.04     13.44 o 
   4   3  10        1.59        1.70      4.72 o 
   5   3  10       13.18       10.87      6.01 o 
   6   3  10       12.60       12.61      6.88 o 
   7   3  10      693.55      684.19     49.43 o 
   8   3  10       68.24       72.86     11.01 o 
   9   3  10      186.08      183.34     17.84 o 
  10   3  10       39.62       51.07     11.83 o 
  -9   4  10      144.05      159.46     15.96 o 
  -8   4  10       40.59       52.44     10.54 o 
  -7   4  10       40.88       46.87     10.16 o 
  -6   4  10        2.47        3.53      6.61 o 
  -5   4  10       96.67       97.67      9.06 o 
  -4   4  10       27.66       39.35      6.75 o 
  -3   4  10      441.21      462.61     18.61 o 
  -2   4  10        1.31        0.70      3.92 o 
  -1   4  10        4.15        5.42      4.32 o 
   0   4  10        2.74        6.37      3.90 o 
   1   4  10       22.87       27.00      4.94 o 
   2   4  10       75.92      100.01     11.15 o 
   3   4  10       18.95       15.53      5.67 o 
   4   4  10       60.26       47.07      7.00 o 
   5   4  10       32.43       27.77     12.72 o 
   6   4  10        0.65        1.98      6.26 o 
   7   4  10       16.66       20.85      8.74 o 
   8   4  10      176.99      181.17     25.79 o 
   9   4  10       28.83       20.05      9.79 o 
  -8   5  10       91.06      103.29     14.21 o 
  -7   5  10        5.70        6.23      8.59 o 
  -6   5  10        7.19       11.14      8.63 o 
  -5   5  10        0.69        1.94      6.92 o 
  -4   5  10      337.01      387.00     25.75 o 
  -3   5  10       24.76       29.59      7.06 o 
  -2   5  10       33.09       37.17      8.88 o 
  -1   5  10        2.03        1.69      4.35 o 
   0   5  10        0.29        1.48      5.62 o 
   1   5  10        6.39        9.74      5.96 o 
   2   5  10        9.86       15.01      6.35 o 
   3   5  10       22.53       25.23      8.57 o 
   4   5  10        0.17        2.38      7.23 o 
   5   5  10        0.60        0.00      7.21 o 
   6   5  10        1.30        2.01      8.50 o 
   7   5  10      143.04      150.45     20.93 o 
  -5   6  10        2.16        5.46      8.65 o 
  -4   6  10       22.05       22.75      9.31 o 
  -3   6  10       44.68       56.96     10.72 o 
  -2   6  10        7.10        2.49     10.83 o 
  -1   6  10        0.42        0.00      6.24 o 
   0   6  10       10.84        8.16      6.42 o 
   1   6  10        9.06       10.74      6.71 o 
   2   6  10       24.30       28.56      7.87 o 
   3   6  10       11.35       11.48      8.43 o 
   4   6  10        6.67        3.34      8.65 o 
   5   6  10        6.92       10.58      8.76 o 
 -11   0  11      162.20      154.88     14.82 o 
 -10   0  11      274.96      251.01     16.91 o 
  -9   0  11      450.79      442.13     28.71 o 
  -8   0  11      537.56      534.47     29.49 o 
  -7   0  11        1.84        0.00      7.31 o 
  -6   0  11      387.33      334.42     21.92 o 
  -5   0  11      124.51      133.60     14.70 o 
  -4   0  11        6.50       10.92      7.48 o 
  -3   0  11       70.63       54.93     10.23 o 
  -2   0  11        5.01        5.76      6.19 o 
  -1   0  11       32.36       27.25      7.99 o 
   0   0  11       34.09       34.40      5.74 o 
   1   0  11      579.04      603.26     16.63 o 
   2   0  11      428.20      462.02     14.96 o 
   3   0  11      818.89      845.30     43.50 o 
   4   0  11       14.92       25.78      6.44 o 
   5   0  11       60.68       54.42     10.14 o 
   6   0  11       42.08       44.49      8.10 o 
   7   0  11      989.75     1150.52    157.28 o 
   8   0  11       45.38       52.81     10.07 o 
 -11   1  11        9.82       10.83     14.96 o 
 -10   1  11      434.46      411.30     26.00 o 
  -9   1  11      509.31      485.52     21.28 o 
  -8   1  11      164.04      129.47     37.73 o 
  -7   1  11       71.94       77.66     10.19 o 
  -6   1  11        0.39        3.21      4.43 o 
  -5   1  11        2.28        4.73      4.23 o 
  -4   1  11        0.28        0.00      3.24 o 
  -3   1  11      536.55      454.86     86.76 o 
  -2   1  11        4.45        2.88      3.86 o 
  -1   1  11       34.36       34.04      6.17 o 
   0   1  11        2.83        1.02      3.17 o 
   1   1  11      306.45      290.47     10.64 o 
   2   1  11     1684.97     1603.37     37.39 o 
   3   1  11      459.40      400.59     16.53 o 
   4   1  11     1250.66     1194.24     71.90 o 
   5   1  11        6.64        0.75      4.15 o 
   6   1  11      444.94      437.34     21.93 o 
   7   1  11       18.92       17.45      5.89 o 
   8   1  11      646.18      671.54    123.33 o 
   9   1  11       28.22       39.64      9.95 o 
  10   1  11       15.93       17.76      9.25 o 
 -11   2  11      120.64      118.73     22.44 o 
 -10   2  11      193.36      176.67     23.55 o 
  -9   2  11      348.29      395.10     63.87 o 
  -8   2  11      300.42      321.02     29.81 o 
  -7   2  11        1.22        3.96      5.30 o 
  -6   2  11      414.70      406.47     28.19 o 
  -5   2  11       88.42       88.33      7.95 o 
  -4   2  11       23.12       17.92      5.11 o 
  -3   2  11      132.12      131.25      8.78 o 
  -2   2  11       24.23       30.19      5.17 o 
  -1   2  11        7.54        8.67      3.73 o 
   0   2  11       12.50       10.57      3.55 o 
   1   2  11      617.51      565.67     17.79 o 
   2   2  11      347.27      329.96     21.18 o 
   3   2  11      651.07      660.82     19.95 o 
   4   2  11       36.45       37.71      6.06 o 
   5   2  11       27.17       22.34      5.58 o 
   6   2  11       31.80       29.25      8.10 o 
   7   2  11      676.33      696.95     51.62 o 
   8   2  11       39.35       40.04      9.91 o 
   9   2  11      191.00      186.70     26.48 o 
  10   2  11        6.49        4.52      8.88 o 
 -10   3  11      183.36      216.08     36.41 o 
  -9   3  11      249.37      278.21     47.88 o 
  -8   3  11       64.04       64.42     11.45 o 
  -7   3  11       90.75      105.62     14.87 o 
  -6   3  11        0.93        0.19      5.17 o 
  -5   3  11       35.96       35.77      6.63 o 
  -4   3  11        0.65        0.00      3.95 o 
  -3   3  11      418.17      475.48     30.01 o 
  -2   3  11       19.32       15.40      4.74 o 
  -1   3  11        5.16        0.61      3.65 o 
   0   3  11       41.84       36.04      5.79 o 
   1   3  11      122.04      141.24      7.82 o 
   2   3  11      556.02      535.56     15.26 o 
   3   3  11      186.17      159.33     22.09 o 
   4   3  11      561.41      517.53     20.21 o 
   5   3  11        1.99        0.00      5.53 o 
   6   3  11      209.69      224.29     20.89 o 
   7   3  11        6.34        9.69      7.39 o 
   8   3  11      284.32      285.32     52.35 o 
   9   3  11        9.50        9.82      8.84 o 
  -9   4  11      100.54      126.29     15.61 o 
  -8   4  11      109.65      117.14     14.15 o 
  -7   4  11        1.27        0.00      7.10 o 
  -6   4  11      109.02      112.28     12.77 o 
  -5   4  11       30.51       31.31      7.23 o 
  -4   4  11        8.36        6.12      5.40 o 
  -3   4  11       57.84       54.78      7.49 o 
  -2   4  11        0.96        0.00      4.56 o 
  -1   4  11        9.25        8.76      5.03 o 
   0   4  11       10.38       15.10      4.66 o 
   1   4  11      195.47      213.91     12.21 o 
   2   4  11      141.87      152.22     20.40 o 
   3   4  11      189.17      185.03     11.56 o 
   4   4  11       35.02       25.34      6.58 o 
   5   4  11        4.28        5.70      7.56 o 
   6   4  11       11.82       16.25      8.12 o 
   7   4  11      203.57      217.89     32.54 o 
   8   4  11       13.87       14.33      9.23 o 
  -7   5  11       14.49       25.51     10.35 o 
  -6   5  11        0.05        0.00      8.29 o 
  -5   5  11        1.51        3.41      7.56 o 
  -4   5  11        1.48        0.00      6.71 o 
  -3   5  11       51.45       60.26      8.65 o 
  -2   5  11        0.12        1.99      5.45 o 
  -1   5  11        4.98        6.37      5.11 o 
   0   5  11        0.19        1.32      5.98 o 
   1   5  11       24.28       30.61      7.50 o 
   2   5  11      137.46      169.84     15.33 o 
   3   5  11       53.81       66.18     13.96 o 
   4   5  11      149.89      146.98     14.22 o 
   5   5  11        1.37        3.44      8.58 o 
   6   5  11       53.93       59.92     11.86 o 
   7   5  11        1.37        0.21      9.19 o 
  -4   6  11        0.48        7.49      8.89 o 
  -3   6  11        3.11        6.75      8.40 o 
  -2   6  11        3.22        2.78      8.05 o 
  -1   6  11        0.43        0.00      7.13 o 
   0   6  11        3.29        5.70      7.28 o 
   1   6  11       15.16       24.00      8.35 o 
   2   6  11       19.67       26.50      8.57 o 
   3   6  11       21.90       25.48     10.89 o 
   4   6  11        7.79        7.17     10.15 o 
 -10   0  12      123.94      154.49     21.83 o 
  -9   0  12      388.59      374.48     28.02 o 
  -8   0  12      103.14      106.95     17.45 o 
  -7   0  12        0.79        0.00      7.56 o 
  -6   0  12        0.94        5.24      8.77 o 
  -5   0  12      775.64      710.71     31.89 o 
  -4   0  12        5.00        5.33      7.14 o 
  -3   0  12      186.70      168.24     16.16 o 
  -2   0  12        3.73        5.42      6.19 o 
  -1   0  12       34.22       43.76      9.89 o 
   0   0  12       13.40       10.92      6.96 o 
   1   0  12      320.09      290.32     19.60 o 
   2   0  12     2006.97     2064.37     49.00 o 
   3   0  12      551.50      523.55     25.88 o 
   4   0  12      822.40      805.61     31.89 o 
   5   0  12      259.46      225.84     18.91 o 
   6   0  12      347.54      391.59     24.41 o 
   7   0  12        0.03        0.00      8.34 o 
   8   0  12      730.09      696.09     32.92 o 
 -10   1  12       22.15       20.43     10.85 o 
  -9   1  12      267.26      257.70     17.41 o 
  -8   1  12      126.37       97.52     20.44 o 
  -7   1  12       21.31       22.36      6.70 o 
  -6   1  12      231.96      222.17     14.18 o 
  -5   1  12        0.31        0.00      4.96 o 
  -4   1  12      263.36      260.03     14.34 o 
  -3   1  12      127.59      131.10     12.25 o 
  -2   1  12        7.95        3.53      4.40 o 
  -1   1  12        7.62        5.22      4.37 o 
   0   1  12       55.00       35.99      5.38 o 
   1   1  12      119.49      121.93      7.99 o 
   2   1  12      945.34      924.16     18.84 o 
   3   1  12     1156.73     1141.11     20.93 o 
   4   1  12       28.87       31.45      5.78 o 
   5   1  12     1439.73     1408.04     65.72 o 
   6   1  12       18.10       18.73      5.93 o 
   7   1  12      838.42      952.99    122.72 o 
   8   1  12      114.75      131.37     31.63 o 
   9   1  12      113.69      127.53     20.98 o 
  10   1  12       23.02       26.53     11.27 o 
 -10   2  12       82.57       86.57     20.20 o 
  -9   2  12      267.91      287.10     18.42 o 
  -8   2  12       56.28       60.12      9.29 o 
  -7   2  12        4.55        6.21      6.03 o 
  -6   2  12        4.71        4.20      5.52 o 
  -5   2  12      304.54      284.51     12.89 o 
  -4   2  12        2.23        0.00      4.07 o 
  -3   2  12      268.73      270.00     14.31 o 
  -2   2  12       23.88       17.99      4.96 o 
  -1   2  12        1.51        0.22      3.45 o 
   0   2  12       59.05       46.16      6.16 o 
   1   2  12      249.50      264.28     11.31 o 
   2   2  12     1016.92      996.06     45.64 o 
   3   2  12      352.74      359.95     13.15 o 
   4   2  12      486.46      481.09     14.90 o 
   5   2  12      146.29      136.21      9.66 o 
   6   2  12      235.51      263.66     23.73 o 
   7   2  12        0.02        3.27      6.86 o 
   8   2  12      476.87      519.95     60.95 o 
   9   2  12        2.68        1.36      7.91 o 
  -9   3  12      112.48      144.43     16.27 o 
  -8   3  12       68.78       73.75     13.05 o 
  -7   3  12       22.30       32.40      7.78 o 
  -6   3  12       63.95       67.22     10.50 o 
  -5   3  12        1.74        2.26      5.25 o 
  -4   3  12       41.07       49.54      7.36 o 
  -3   3  12       63.13       56.89      7.46 o 
  -2   3  12       11.33       14.52      5.39 o 
  -1   3  12        4.35        1.33      4.44 o 
   0   3  12       22.88       22.74      4.99 o 
   1   3  12      152.75      138.46     18.20 o 
   2   3  12      409.33      346.28     38.35 o 
   3   3  12      641.55      641.47     37.41 o 
   4   3  12       29.45       24.58      8.05 o 
   5   3  12      677.63      640.23     23.59 o 
   6   3  12        6.66        6.10      7.67 o 
   7   3  12      395.07      426.28     48.53 o 
   8   3  12       53.56       47.25     11.13 o 
   9   3  12       63.96       57.23     12.07 o 
  -8   4  12       27.16       28.50     10.77 o 
  -7   4  12        2.20        4.02      8.05 o 
  -6   4  12        0.71        1.05      7.19 o 
  -5   4  12       72.79       63.89      8.71 o 
  -4   4  12        0.23        0.91      5.50 o 
  -3   4  12       77.79       86.57     13.35 o 
  -2   4  12       12.02        6.62      5.64 o 
  -1   4  12        0.45        0.58      4.45 o 
   0   4  12       18.74       13.17      5.32 o 
   1   4  12       67.84       80.07      8.39 o 
   2   4  12      266.32      275.12     13.51 o 
   3   4  12      108.09       82.80     15.07 o 
   4   4  12      162.56      178.55     14.95 o 
   5   4  12       39.67       39.87     11.26 o 
   6   4  12       84.45      105.71     13.09 o 
   7   4  12        0.02        0.00      8.09 o 
  -6   5  12       35.55       38.74     11.61 o 
  -5   5  12        0.23        0.00      7.65 o 
  -4   5  12       29.91       36.47     10.30 o 
  -3   5  12        3.20        5.26      6.22 o 
  -2   5  12        6.00        6.35      6.10 o 
  -1   5  12        1.58        3.87      5.24 o 
   0   5  12        0.28        0.86      6.28 o 
   1   5  12       17.72       22.50      7.69 o 
   2   5  12       80.90       98.11     17.47 o 
   3   5  12      120.93      135.53     20.49 o 
   4   5  12        8.43        7.49      9.71 o 
   5   5  12      148.14      130.60     15.68 o 
  -2   6  12        0.03        2.44     10.08 o 
  -1   6  12        0.14        0.00      7.77 o 
   0   6  12        0.42        0.43      7.80 o 
   1   6  12       11.15       18.84      8.99 o 
 -10   0  13        1.72        4.21     14.61 o 
  -9   0  13       13.70       13.84     12.64 o 
  -8   0  13       91.16       90.69     16.68 o 
  -7   0  13       10.33        6.88     10.83 o 
  -6   0  13       22.08       22.78     11.18 o 
  -5   0  13        2.30        0.26      8.94 o 
  -4   0  13      466.24      467.92     26.73 o 
  -3   0  13        0.34        5.50      8.42 o 
  -2   0  13     1006.90     1014.26     36.88 o 
  -1   0  13       45.91       41.69     10.57 o 
   0   0  13      119.53      156.98     16.25 o 
   1   0  13      225.50      226.18     18.74 o 
   2   0  13      650.02      635.05     29.06 o 
   3   0  13      357.79      347.75     22.87 o 
   4   0  13      235.80      222.92     19.43 o 
   5   0  13       18.64       26.73     10.57 o 
   6   0  13        0.19        2.06      8.60 o 
   7   0  13      280.90      286.87     23.90 o 
   8   0  13       32.08       34.82     13.50 o 
 -10   1  13       12.58       20.57     11.67 o 
  -9   1  13       40.95       45.48     11.15 o 
  -8   1  13        5.26        4.74      7.90 o 
  -7   1  13        3.68        3.48      7.29 o 
  -6   1  13        5.75        3.26      6.66 o 
  -5   1  13      196.54      186.95     13.58 o 
  -4   1  13        9.39       15.27      6.35 o 
  -3   1  13     1287.79     1317.82     69.37 o 
  -2   1  13       18.67       12.17      6.15 o 
  -1   1  13      391.71      367.53     13.08 o 
   0   1  13        7.91        3.56      4.19 o 
   1   1  13      458.07      448.30     14.29 o 
   2   1  13      512.55      494.41     21.88 o 
   3   1  13      198.82      187.50     10.59 o 
   4   1  13      250.75      232.89     14.56 o 
   5   1  13       10.56        9.45      5.73 o 
   6   1  13      206.72      189.95     13.73 o 
   7   1  13        6.15        6.71      9.89 o 
   8   1  13      301.01      279.57     24.59 o 
   9   1  13       10.50        7.48     11.35 o 
  -9   2  13       10.75       10.19     10.20 o 
  -8   2  13       62.79       61.04      9.56 o 
  -7   2  13        1.74        1.65      6.41 o 
  -6   2  13       26.08       19.29      6.65 o 
  -5   2  13        5.40        3.71      5.44 o 
  -4   2  13      185.17      171.33     39.29 o 
  -3   2  13        0.00        1.99      4.66 o 
  -2   2  13      480.37      391.67     78.11 o 
  -1   2  13       53.59       55.90      8.29 o 
   0   2  13       50.72       55.09      7.03 o 
   1   2  13      271.45      267.99     12.12 o 
   2   2  13      420.32      391.05     15.05 o 
   3   2  13      338.44      328.31     13.28 o 
   4   2  13      171.04      165.58     10.32 o 
   5   2  13       25.69       38.80     11.99 o 
   6   2  13        0.45        0.00      6.81 o 
   7   2  13      195.55      229.31     26.48 o 
   8   2  13       20.64       30.15     10.20 o 
  -8   3  13        3.24        3.96     10.86 o 
  -7   3  13        6.17        2.67      7.02 o 
  -6   3  13        2.42        2.78      6.02 o 
  -5   3  13      163.84      163.33     11.48 o 
  -4   3  13        2.60        1.33      5.48 o 
  -3   3  13      751.67      828.48     44.68 o 
  -2   3  13        0.80        4.34      5.38 o 
  -1   3  13      276.81      273.41     19.65 o 
   0   3  13       28.87       16.63      5.04 o 
   1   3  13      231.18      247.03     32.98 o 
   2   3  13      140.20      147.62     10.32 o 
   3   3  13       81.75       92.89     11.78 o 
   4   3  13      103.85       83.04     15.65 o 
   5   3  13        1.01        0.83      7.28 o 
   6   3  13      109.24      107.13     12.98 o 
   7   3  13        0.09        1.79      7.79 o 
   8   3  13      132.23      138.82     20.37 o 
  -7   4  13        0.36        0.00      7.80 o 
  -6   4  13        3.02        2.82      8.27 o 
  -5   4  13        1.27        4.94      6.93 o 
  -4   4  13       52.51       69.04      9.50 o 
  -3   4  13        0.77        0.00      5.50 o 
  -2   4  13      161.19      184.64     12.00 o 
  -1   4  13       14.00        8.86      5.42 o 
   0   4  13       30.61       34.42      6.31 o 
   1   4  13      109.05      110.44      8.72 o 
   2   4  13      152.34      132.42     25.30 o 
   3   4  13      114.02       98.68     18.69 o 
   4   4  13       62.62       52.26     11.20 o 
   5   4  13       13.68       14.53      9.45 o 
   6   4  13        0.06        2.05      8.99 o 
  -5   5  13       32.41       42.92     11.54 o 
  -4   5  13        1.25        4.40      8.74 o 
  -3   5  13      109.59      145.00     18.79 o 
  -2   5  13        0.19        3.64      5.97 o 
  -1   5  13       40.99       45.56      9.05 o 
   0   5  13        1.80        0.00      6.64 o 
   1   5  13       36.59       50.04      9.13 o 
   2   5  13       43.11       58.02      9.62 o 
   3   5  13       14.30       13.03      8.02 o 
   4   5  13       40.29       41.64     11.81 o 
  -9   0  14       55.58       66.19     17.88 o 
  -8   0  14       91.93       81.67     17.28 o 
  -7   0  14        0.99        0.00      9.54 o 
  -6   0  14        3.61        4.04     10.40 o 
  -5   0  14       67.09       85.62     15.90 o 
  -4   0  14       46.43       47.11     12.89 o 
  -3   0  14      756.37      782.57     35.33 o 
  -2   0  14        7.09        4.13      8.77 o 
  -1   0  14      555.42      497.42     27.42 o 
   0   0  14       53.35       44.01     11.35 o 
   1   0  14      637.96      590.60     29.40 o 
   2   0  14      563.95      584.41     29.49 o 
   3   0  14      408.08      333.56     23.64 o 
   4   0  14        0.77        1.12      8.51 o 
   5   0  14        0.71        1.38      9.20 o 
   6   0  14        2.18        4.13      9.89 o 
   7   0  14       14.17       11.86     11.26 o 
   8   0  14       23.47       29.66     14.79 o 
  -9   1  14        0.88        0.00      9.84 o 
  -8   1  14       98.97       96.24     13.64 o 
  -7   1  14        0.73        1.01      7.69 o 
  -6   1  14        3.19        4.77      7.59 o 
  -5   1  14       18.33       15.05      7.32 o 
  -4   1  14      671.96      675.09     23.82 o 
  -3   1  14        0.02        5.43      6.14 o 
  -2   1  14     1452.38     1540.90     43.71 o 
  -1   1  14        5.83        6.39      6.26 o 
   0   1  14      308.53      300.30     15.49 o 
   1   1  14      153.72      164.32     12.61 o 
   2   1  14      500.12      516.39     19.79 o 
   3   1  14      633.33      617.97     21.94 o 
   4   1  14        0.40        1.65      5.71 o 
   5   1  14       48.08       49.73      9.18 o 
   6   1  14        0.57        2.30      6.22 o 
   7   1  14        2.56        4.13     10.49 o 
   8   1  14        4.00        0.00     10.92 o 
  -8   2  14       63.72       53.60     14.98 o 
  -7   2  14        0.66        1.80      6.92 o 
  -6   2  14        1.94        0.00      5.70 o 
  -5   2  14       67.60       67.46     12.42 o 
  -4   2  14       24.07       19.70      6.42 o 
  -3   2  14      677.21      667.43     23.45 o 
  -2   2  14        3.60        6.62      6.78 o 
  -1   2  14      531.99      506.05     22.22 o 
   0   2  14       23.94       23.28      6.54 o 
   1   2  14      485.59      510.40     17.04 o 
   2   2  14      294.53      314.46     13.70 o 
   3   2  14      280.53      284.93     13.28 o 
   4   2  14        3.44        0.21      5.30 o 
   5   2  14        0.47        0.61      7.35 o 
   6   2  14        1.23        2.95      7.82 o 
   7   2  14        5.49        3.68      9.41 o 
  -7   3  14        0.20        2.86      7.38 o 
  -6   3  14        3.78        2.53      6.52 o 
  -5   3  14       11.33       17.58      7.26 o 
  -4   3  14      272.75      265.45     16.94 o 
  -3   3  14        0.27        2.86      5.46 o 
  -2   3  14      497.86      519.69     21.64 o 
  -1   3  14        6.77        4.14      4.98 o 
   0   3  14      105.91       89.41      9.63 o 
   1   3  14      112.87      106.27      9.85 o 
   2   3  14      210.91      198.02     12.26 o 
   3   3  14      352.80      309.77     18.42 o 
   4   3  14        0.61        0.00      6.87 o 
   5   3  14        7.19       13.93      8.39 o 
   6   3  14        0.24        0.13      8.51 o 
   7   3  14        2.84        0.00      8.26 o 
  -5   4  14       20.60       26.15      8.77 o 
  -4   4  14       10.60       13.12      7.67 o 
  -3   4  14      224.31      259.27     23.30 o 
  -2   4  14        0.38        1.15      6.20 o 
  -1   4  14      185.60      197.74     11.11 o 
   0   4  14       11.09       16.47      6.09 o 
   1   4  14      129.35      124.96     27.26 o 
   2   4  14       87.68       84.32     17.06 o 
   3   4  14       72.97       71.13     12.86 o 
   4   4  14        1.29        2.80      9.17 o 
   5   4  14        0.15        2.55      9.88 o 
  -2   5  14      135.14      167.82     17.10 o 
  -1   5  14        0.38        0.00      8.16 o 
   0   5  14       45.07       56.19     10.58 o 
   1   5  14       16.65       18.98      9.23 o 
  -8   0  15      171.86      178.56     24.76 o 
  -7   0  15      108.17      143.05     21.83 o 
  -6   0  15        0.67        1.72     11.35 o 
  -5   0  15       72.05       79.09     16.93 o 
  -4   0  15      917.96      870.61     39.80 o 
  -3   0  15       25.50       24.76     12.12 o 
  -2   0  15      838.11      856.16     37.65 o 
  -1   0  15       16.24       19.60      9.54 o 
   0   0  15       20.29       25.36     11.00 o 
   1   0  15      111.22      117.09     16.08 o 
   2   0  15       99.82      106.26     15.73 o 
   3   0  15      269.12      264.18     22.78 o 
   4   0  15        0.46        7.05      9.37 o 
   5   0  15      125.20      102.05     16.42 o 
   6   0  15        7.86        4.21      9.71 o 
   7   0  15       29.29       25.19     13.15 o 
  -8   1  15      215.68      233.74     18.96 o 
  -7   1  15      133.70      149.57     15.73 o 
  -6   1  15       49.21       41.08     10.81 o 
  -5   1  15      117.45      120.13     13.22 o 
  -4   1  15       48.22       53.09      9.95 o 
  -3   1  15      677.76      675.49     33.91 o 
  -2   1  15        1.67        3.47      6.43 o 
  -1   1  15       55.79       54.96      9.38 o 
   0   1  15       45.36       57.94     11.43 o 
   1   1  15      127.12      125.09     12.09 o 
   2   1  15       20.94       19.82      8.55 o 
   3   1  15      134.97      123.75     12.27 o 
   4   1  15       12.59        8.50      6.83 o 
   5   1  15        5.38        7.55      7.25 o 
   6   1  15       31.57       35.40      9.72 o 
   7   1  15        2.67       10.49     12.29 o 
  -7   2  15       74.28       78.28     13.26 o 
  -6   2  15        0.49        0.00      7.22 o 
  -5   2  15       55.56       62.18     11.21 o 
  -4   2  15      576.40      559.80     23.16 o 
  -3   2  15       19.73       28.31      8.83 o 
  -2   2  15      459.49      452.74     20.42 o 
  -1   2  15       13.29       10.13      6.29 o 
   0   2  15        4.03        0.00      5.51 o 
   1   2  15      105.53       96.30      9.87 o 
   2   2  15       52.53       50.99      8.26 o 
   3   2  15      229.20      239.44     13.45 o 
   4   2  15        0.34        0.00      6.59 o 
   5   2  15       59.45       56.56     15.47 o 
   6   2  15        4.38        7.91     11.35 o 
  -6   3  15       28.17       23.58      8.57 o 
  -5   3  15       59.49       47.11      9.13 o 
  -4   3  15       21.09       19.41      7.89 o 
  -3   3  15      369.69      302.26     77.62 o 
  -2   3  15        1.51        0.82      5.39 o 
  -1   3  15       68.79       61.08      8.76 o 
   0   3  15       18.28       18.43      6.99 o 
   1   3  15       82.93       91.47      9.99 o 
   2   3  15        7.72       19.65      7.42 o 
   3   3  15       60.42       62.92     12.09 o 
   4   3  15        0.95        3.24      7.39 o 
   5   3  15        3.03        0.00      8.37 o 
  -4   4  15      201.21      234.59     15.39 o 
  -3   4  15        3.49        9.14      7.79 o 
  -2   4  15      145.92      144.35     10.84 o 
  -1   4  15        6.62        0.01      5.90 o 
   0   4  15        4.30        4.03      5.98 o 
   1   4  15       47.93       35.47      8.78 o 
   2   4  15       22.51       20.31     11.01 o 
   3   4  15       79.95       80.15     13.79 o 
  -6   0  16       40.84       47.11     17.19 o 
  -5   0  16        4.77        7.39     12.03 o 
  -4   0  16       59.42       63.27     16.93 o 
  -3   0  16      794.56      815.15     39.20 o 
  -2   0  16        1.10        0.00      7.56 o 
  -1   0  16        7.12        0.52      8.85 o 
   0   0  16        1.70        0.00      7.74 o 
   1   0  16       31.10       29.40     11.35 o 
   2   0  16       24.20        9.71      9.28 o 
   3   0  16       48.43       41.86     12.98 o 
   4   0  16        0.50       12.38     11.09 o 
   5   0  16       31.54       39.89     13.24 o 
   6   0  16       91.16       76.77     17.19 o 
  -6   1  16       10.40        3.69      9.33 o 
  -5   1  16       24.32       33.37     10.82 o 
  -4   1  16      272.50      276.73     17.87 o 
  -3   1  16       37.78       41.75      9.91 o 
  -2   1  16      336.46      337.52     18.78 o 
  -1   1  16       10.29        6.20      7.26 o 
   0   1  16        0.57        0.00      5.46 o 
   1   1  16        7.71        7.69      6.48 o 
   2   1  16       20.67       24.14      8.13 o 
   3   1  16       88.82       80.61     11.00 o 
   4   1  16        2.43        3.92      7.11 o 
   5   1  16       50.80       56.29     10.80 o 
  -5   2  16        6.08       12.53      8.52 o 
  -4   2  16       34.56       36.20     10.21 o 
  -3   2  16      573.52      604.06     24.98 o 
  -2   2  16        1.08        0.00      7.44 o 
  -1   2  16       14.97       15.81      7.98 o 
   0   2  16        1.51        0.00      7.03 o 
   1   2  16        6.21        8.46      7.29 o 
   2   2  16       14.29       16.43      8.00 o 
   3   2  16       43.98       48.25      9.87 o 
   4   2  16        1.44        0.00      9.20 o 
   5   2  16       19.11       16.76     11.61 o 
  -4   3  16      131.09      128.30     18.17 o 
  -3   3  16       11.72       14.51      9.59 o 
  -2   3  16      138.00      156.03     12.43 o 
  -1   3  16        4.68        2.11      7.24 o 
   0   3  16        0.94        1.67      6.60 o 
   1   3  16        0.82        1.82      6.76 o 
   2   3  16        6.12        6.09      7.81 o 
   3   3  16       54.33       49.68     11.98 o 
  -5   0  17       34.94       29.49     16.51 o 
  -4   0  17        1.92        0.00     12.98 o 
  -3   0  17        1.37        3.78     10.83 o 
  -2   0  17      103.42      109.44     17.88 o 
  -1   0  17        2.03        2.75      8.77 o 
   0   0  17       56.86       50.46     14.27 o 
   1   0  17        0.10        0.00      8.94 o 
   2   0  17       86.48      107.98     18.05 o 
   3   0  17      122.43      138.41     20.20 o 
   4   0  17       13.79       16.68     12.46 o 
  -4   1  17        5.57        7.16      8.69 o 
  -3   1  17      178.08      194.50     16.50 o 
  -2   1  17        0.08        0.83      7.40 o 
  -1   1  17        3.74        3.96      6.88 o 
   0   1  17       14.33        6.49      7.13 o 
   1   1  17       20.88       22.86      8.36 o 
   2   1  17       21.39       22.23      8.24 o 
   3   1  17      115.27      130.45     14.27 o 
  -3   2  17        1.27        0.00      8.28 o 
  -2   2  17       68.89       87.01     13.19 o 
  -1   2  17        1.52        0.00      7.94 o 
   0   2  17       49.97       37.80     10.19 o 
   1   2  17        0.44        1.91      7.55 o 
   2   2  17       42.39       41.90     10.12 o 
                                                 
